# Supplementary material for: Comprehensive single cell analysis of pandemic influenza A virus infection in the human airways uncovers cell-type specific host transcriptional signatures relevant for disease progression and pathogenesis
Source: Front Immunol. 2022 Oct 4;13:978824. doi: 10.3389/fimmu.2022.978824 (PMC9576848; doi:10.3389/fimmu.2022.978824)
Supplement: Supplementary file 5 [file Table_1.xlsx]

## Sheet: Supp_Table_01
Sample	Segment	Position	ID	Ref	Alt	Quality	Filter	Primary Call	Primary Probability	Reference Probability	Secondary Call	Secondary Probability	GT	GQ
1	WT Input	PA	1325	.	C	TRUE	48.706	PASS	C	0.773	0.773	T	0.226	GT:GQ
2	NS1 Input	NS1	138	.	C	G	39.948	PASS	G	1	0	C	0	GT:GQ
3	NS1 Input	NS1	139	.	G	C	40.658	PASS	C	1	0	G	0	GT:GQ
4	NS1 Input	PA	1325	.	C	T	47.52	PASS	C	0.752	0.752	T	0.248	GT:GQ
5	WT 18hpi 2405	PA	1325	.	C	TRUE	47.886	PASS	C	0.86	0.86	T	0.14	GT:GQ
6	NS1 18hpi 2405	NS1	138	.	C	G	40.989	PASS	G	1	0	*	0	GT:GQ
7	NS1 18hpi 2405	NS1	139	.	G	C	41.048	PASS	C	1	0	G	0	GT:GQ
8	NS1 18hpi 2405	PA	1325	.	C	T	50.316	PASS	C	0.931	0.931	T	0.069	GT:GQ
9	NS1 18hpi 2405	PB1	1799	.	C	A	35.599	PASS	C	0.957	0.957	A	0.042	GT:GQ
10	NS1 18hpi 2405	PB1	1803	.	T	A	49.046	PASS	T	0.938	0.938	A	0.062	GT:GQ
11	WT 18hpi 1904	PA	1325	.	C	T	48.216	PASS	C	0.765	0.765	T	0.235	GT:GQ
12	WT 18hpi 1904	PB1	1799	.	C	A	42.847	PASS	C	0.91	0.91	A	0.09	GT:GQ
13	NS1 18hpi 1904	NS1	138	.	C	G	41.141	PASS	G	1	0	C	0	GT:GQ
14	NS1 18hpi 1904	NS1	139	.	G	C	39.743	PASS	C	1	0	*	0	GT:GQ
15	NS1 18hpi 1904	PA	1325	.	C	T	52.705	PASS	C	0.702	0.702	T	0.298	GT:GQ
