# Supplementary material for: Comprehensive single cell analysis of pandemic influenza A virus infection in the human airways uncovers cell-type specific host transcriptional signatures relevant for disease progression and pathogenesis
Source: Front Immunol. 2022 Oct 4;13:978824. doi: 10.3389/fimmu.2022.978824 (PMC9576848; doi:10.3389/fimmu.2022.978824)
Supplement: Supplementary file 6 [file Table_2.xlsx]

## Sheet: Supp_Table_02
row	file	p_val	avg_logFC	pct.1	pct.2	p_val_adj	Gene
1	Basal_NS1_Bystander_Mock	0	4.0921	1	0.405	0	ISG15
2	Basal_NS1_Bystander_Mock	0	3.74443	0.957	0.003	0	CXCL10
3	Basal_NS1_Bystander_Mock	0	3.11369	0.999	0.03	0	IFIT1
4	Basal_NS1_Bystander_Mock	0	2.96395	0.994	0.034	0	IFIT2
5	Basal_NS1_Bystander_Mock	0	2.93181	1	0.106	0	IFIT3
6	Basal_NS1_Bystander_Mock	0	2.76562	0.898	0.002	0	CXCL11
7	Basal_NS1_Bystander_Mock	0	2.57957	0.999	0.205	0	IFI6
8	Basal_NS1_Bystander_Mock	0	2.24913	1	0.796	0	NUPR1
9	Basal_NS1_Bystander_Mock	0	2.13929	0.968	0.128	0	IFI27
10	Basal_NS1_Bystander_Mock	0	2.12607	0.999	0.035	0	MX1
11	Basal_NS1_Bystander_Mock	0	1.93676	0.995	0.647	0	TNFSF10
12	Basal_NS1_Bystander_Mock	0	1.91647	0.996	0.033	0	IFI44L
13	Basal_NS1_Bystander_Mock	0	1.89245	0.964	0.009	0	RSAD2
14	Basal_NS1_Bystander_Mock	0	1.68153	0.992	0.097	0	OAS1
15	Basal_NS1_Bystander_Mock	0	1.5967	0.943	0.005	0	OASL
16	Basal_NS1_Bystander_Mock	0	1.5608	0.956	0.25	0	ISG20
17	Basal_NS1_Bystander_Mock	0	1.55577	0.999	0.717	0	RNF213
18	Basal_NS1_Bystander_Mock	0	1.5513	0.984	0.401	0	NT5C3A
19	Basal_NS1_Bystander_Mock	0	1.54013	0.998	0.557	0	STAT1
20	Basal_NS1_Bystander_Mock	0	1.45834	0.971	0.476	0	WARS
21	Basal_NS1_Bystander_Mock	0	1.43469	0.766	0.025	0	TNFSF13B
22	Basal_NS1_Bystander_Mock	0	1.42158	0.982	0.047	0	EPSTI1
23	Basal_NS1_Bystander_Mock	0	1.42044	0.994	0.172	0	OAS3
24	Basal_NS1_Bystander_Mock	0	1.33742	0.968	0.026	0	MX2
25	Basal_NS1_Bystander_Mock	0	1.32743	0.907	0.17	0	GBP4
26	Basal_NS1_Bystander_Mock	0	1.31814	0.978	0.4	0	UBE2L6
27	Basal_NS1_Bystander_Mock	0	1.30589	0.974	0.451	0	GBP1
28	Basal_NS1_Bystander_Mock	0	1.28836	0.963	0.509	0	C15orf48
29	Basal_NS1_Bystander_Mock	0	1.25531	0.991	0.628	0	SAMD9
30	Basal_NS1_Bystander_Mock	0	1.22047	0.948	0.117	0	SAMD9L
31	Basal_NS1_Bystander_Mock	0	1.19952	1	0.99	0	IFITM3
32	Basal_NS1_Bystander_Mock	0	1.18362	0.937	0.138	0	IFI35
33	Basal_NS1_Bystander_Mock	0	1.18291	0.875	0.091	0	BST2
34	Basal_NS1_Bystander_Mock	0	1.15256	0.988	0.362	0	PLSCR1
35	Basal_NS1_Bystander_Mock	0	1.15238	0.968	0.109	0	IRF7
36	Basal_NS1_Bystander_Mock	0	1.13637	0.967	0.544	0	APOL1
37	Basal_NS1_Bystander_Mock	0	1.11596	0.965	0.085	0	IFI44
38	Basal_NS1_Bystander_Mock	0	1.10754	0.941	0.07	0	USP18
39	Basal_NS1_Bystander_Mock	0	1.10418	0.95	0.006	0	CMPK2
40	Basal_NS1_Bystander_Mock	0	1.09852	0.969	0.181	0	HELZ2
41	Basal_NS1_Bystander_Mock	0	1.09239	0.958	0.087	0	OAS2
42	Basal_NS1_Bystander_Mock	0	1.08695	0.964	0.517	0	TYMP
43	Basal_NS1_Bystander_Mock	0	1.07544	0.978	0.335	0	PARP14
44	Basal_NS1_Bystander_Mock	0	1.06024	0.979	0.662	0	IFITM2
45	Basal_NS1_Bystander_Mock	0	1.05481	0.977	0.303	0	C19orf66
46	Basal_NS1_Bystander_Mock	0	1.05245	0.941	0.366	0	TAP1
47	Basal_NS1_Bystander_Mock	0	1.04046	0.895	0.24	0	APOL2
48	Basal_NS1_Bystander_Mock	0	1.03837	0.935	0.338	0	IRF1
49	Basal_NS1_Bystander_Mock	0	1.02669	0.94	0.072	0	HERC6
50	Basal_NS1_Bystander_Mock	0	1.00242	0.936	0.084	0	XAF1
51	Basal_NS1_Bystander_Mock	0	0.992364	1	0.952	0	LY6E
52	Basal_NS1_Bystander_Mock	0	0.983307	0.964	0.397	0	APOL6
53	Basal_NS1_Bystander_Mock	0	0.976507	0.889	0.055	0	DDX58
54	Basal_NS1_Bystander_Mock	0	0.972288	0.901	0.238	0	PSMB9
55	Basal_NS1_Bystander_Mock	0	0.968012	0.983	0.513	0	EIF2AK2
56	Basal_NS1_Bystander_Mock	0	0.953582	1	0.967	0	HLA-B
57	Basal_NS1_Bystander_Mock	0	0.950048	0.954	0.273	0	TRIM22
58	Basal_NS1_Bystander_Mock	0	0.942815	0.897	0.066	0	DDX60L
59	Basal_NS1_Bystander_Mock	0	0.932203	0.867	0.088	0	IFIH1
60	Basal_NS1_Bystander_Mock	0	0.895107	0.685	0.038	0	IDO1
61	Basal_NS1_Bystander_Mock	0	0.893368	0.915	0.308	0	LAP3
62	Basal_NS1_Bystander_Mock	0	0.87327	1	0.999	0	SAT1
63	Basal_NS1_Bystander_Mock	0	0.81696	0.828	0.006	0	HERC5
64	Basal_NS1_Bystander_Mock	0	0.809882	0.987	0.823	0	HLA-E
65	Basal_NS1_Bystander_Mock	0	0.796735	0.701	0.131	0	CX3CL1
66	Basal_NS1_Bystander_Mock	0	0.787471	0.925	0.314	0	STAT2
67	Basal_NS1_Bystander_Mock	0	0.782312	0.839	0.08	0	DDX60
68	Basal_NS1_Bystander_Mock	0	0.779903	0.943	0.387	0	PML
69	Basal_NS1_Bystander_Mock	0	0.776364	0.712	0.003	0	GMPR
70	Basal_NS1_Bystander_Mock	0	0.762494	0.867	0.228	0	LGALS9
71	Basal_NS1_Bystander_Mock	0	0.757576	0.818	0.075	0	IFITM1
72	Basal_NS1_Bystander_Mock	0	0.757491	0.965	0.732	0	PSME2
73	Basal_NS1_Bystander_Mock	0	0.748282	0.999	0.974	0	HLA-C
74	Basal_NS1_Bystander_Mock	0	0.745596	0.951	0.516	0	SP100
75	Basal_NS1_Bystander_Mock	0	0.736928	0.908	0.253	0	PARP9
76	Basal_NS1_Bystander_Mock	0	0.73288	0.879	0.298	0	PLEKHA4
77	Basal_NS1_Bystander_Mock	0	0.72514	0.912	0.37	0	ZNFX1
78	Basal_NS1_Bystander_Mock	0	0.716723	0.961	0.681	0	RBCK1
79	Basal_NS1_Bystander_Mock	0	0.710948	0.933	0.581	0	RARRES3
80	Basal_NS1_Bystander_Mock	0	0.707465	0.952	0.558	0	PSMB8
81	Basal_NS1_Bystander_Mock	0	0.707259	0.868	0.256	0	NMI
82	Basal_NS1_Bystander_Mock	0	0.70478	0.981	0.687	0	ADAR
83	Basal_NS1_Bystander_Mock	0	0.690684	0.584	0.036	0	SOCS1
84	Basal_NS1_Bystander_Mock	0	0.684601	0.763	0.084	0	PPM1K
85	Basal_NS1_Bystander_Mock	0	0.662786	0.9	0.338	0	TRIM25
86	Basal_NS1_Bystander_Mock	0	0.647039	0.827	0.122	0	SP110
87	Basal_NS1_Bystander_Mock	0	0.645186	0.778	0.033	0	ETV7
88	Basal_NS1_Bystander_Mock	0	0.642946	0.885	0.369	0	CNP
89	Basal_NS1_Bystander_Mock	0	0.624785	0.774	0.097	0	SAMHD1
90	Basal_NS1_Bystander_Mock	0	0.603048	0.802	0.281	0	CD68
91	Basal_NS1_Bystander_Mock	0	0.60123	0.855	0.311	0	PCGF5
92	Basal_NS1_Bystander_Mock	0	0.579196	0.733	0.14	0	LMO2
93	Basal_NS1_Bystander_Mock	0	0.572603	0.842	0.35	0	NUB1
94	Basal_NS1_Bystander_Mock	0	0.567843	0.789	0.156	0	RTP4
95	Basal_NS1_Bystander_Mock	0	0.553319	0.71	0.024	0	BATF2
96	Basal_NS1_Bystander_Mock	0	0.553266	0.814	0.192	0	PNPT1
97	Basal_NS1_Bystander_Mock	0	0.549158	0.688	0.02	0	LAMP3
98	Basal_NS1_Bystander_Mock	0	0.53551	0.85	0.322	0	MYD88
99	Basal_NS1_Bystander_Mock	0	0.532502	0.852	0.345	0	DTX3L
100	Basal_NS1_Bystander_Mock	0	0.507772	0.537	0.022	0	APOL4
101	Basal_NS1_Bystander_Mock	0	-0.539423	0.983	0.994	0	DSTN
102	Basal_NS1_Bystander_Mock	0	-0.6343	0.795	0.959	0	CBX3
103	Basal_NS1_Bystander_Mock	0	-0.801473	0.675	0.958	0	RBMX
104	Basal_NS1_Bystander_Mock	0	-0.848336	0.999	1	0	MT-ND5
105	Basal_NS1_Bystander_Mock	3.32473e-304	0.602132	1	1	7.23926e-300	B2M
106	Basal_NS1_Bystander_Mock	1.3921e-299	0.521487	0.796	0.288	3.03116e-295	CEACAM1
107	Basal_NS1_Bystander_Mock	2.51394e-298	0.503007	0.866	0.4	5.47385e-294	TRIM38
108	Basal_NS1_Bystander_Mock	4.18498e-293	0.764838	0.491	0.016	9.11238e-289	DUOXA2
109	Basal_NS1_Bystander_Mock	7.78735e-287	0.595016	0.982	0.875	1.69562e-282	BAG1
110	Basal_NS1_Bystander_Mock	1.41333e-282	0.71431	0.978	0.814	3.07739e-278	IL1RN
111	Basal_NS1_Bystander_Mock	1.43045e-277	-0.566515	0.795	0.943	3.11466e-273	RDX
112	Basal_NS1_Bystander_Mock	1.00067e-276	0.802667	0.86	0.508	2.17886e-272	GLRX
113	Basal_NS1_Bystander_Mock	3.37072e-275	-0.507172	0.526	0.868	7.3394e-271	PABPC4
114	Basal_NS1_Bystander_Mock	5.21283e-274	-0.647235	0.632	0.912	1.13504e-269	AHNAK2
115	Basal_NS1_Bystander_Mock	9.88103e-274	0.939412	0.938	0.687	2.1515e-269	KRT23
116	Basal_NS1_Bystander_Mock	4.26101e-271	0.531066	0.542	0.067	9.27792e-267	HRASLS2
117	Basal_NS1_Bystander_Mock	1.2468e-270	0.562899	0.997	0.91	2.71479e-266	NCOA7
118	Basal_NS1_Bystander_Mock	8.11553e-264	-0.632134	0.995	0.999	1.76708e-259	ITGB1
119	Basal_NS1_Bystander_Mock	1.0459e-263	0.527409	0.935	0.642	2.27734e-259	TRIM56
120	Basal_NS1_Bystander_Mock	3.44728e-262	0.64707	0.957	0.737	7.5061e-258	PMAIP1
121	Basal_NS1_Bystander_Mock	4.62123e-259	0.519476	0.837	0.415	1.00623e-254	ZC3HAV1
122	Basal_NS1_Bystander_Mock	2.8859e-258	0.701358	0.973	0.774	6.28375e-254	HES4
123	Basal_NS1_Bystander_Mock	9.40882e-258	0.5261	0.792	0.375	2.04868e-253	RNF114
124	Basal_NS1_Bystander_Mock	1.90425e-252	-0.516431	0.729	0.935	4.14632e-248	MT-ND4L
125	Basal_NS1_Bystander_Mock	1.80364e-248	0.583273	0.969	0.837	3.92724e-244	OPTN
126	Basal_NS1_Bystander_Mock	9.97925e-243	0.53833	0.993	0.954	2.17288e-238	DYNLT1
127	Basal_NS1_Bystander_Mock	1.06754e-240	0.661053	0.867	0.475	2.32447e-236	PLAUR
128	Basal_NS1_Bystander_Mock	3.53843e-235	-0.71269	0.912	0.952	7.70459e-231	DST
129	Basal_NS1_Bystander_Mock	1.02518e-232	-0.556797	0.801	0.952	2.23222e-228	ALCAM
130	Basal_NS1_Bystander_Mock	7.24542e-218	0.593464	0.754	0.351	1.57762e-213	CCDC109B
131	Basal_NS1_Bystander_Mock	1.12863e-215	0.526936	0.806	0.424	2.45748e-211	TNFAIP8
132	Basal_NS1_Bystander_Mock	3.91135e-213	0.787952	0.353	0	8.51657e-209	CXCL9
133	Basal_NS1_Bystander_Mock	2.41163e-203	-0.532298	0.93	0.984	5.25109e-199	TUBB
134	Basal_NS1_Bystander_Mock	4.47575e-199	0.677275	0.871	0.564	9.74549e-195	TXNIP
135	Basal_NS1_Bystander_Mock	1.91294e-197	-0.546267	0.722	0.922	4.16524e-193	BASP1
136	Basal_NS1_Bystander_Mock	1.18414e-195	1.00368	0.905	0.766	2.57835e-191	MARCKSL1
137	Basal_NS1_Bystander_Mock	1.73332e-194	-0.633349	0.643	0.872	3.77413e-190	DAAM1
138	Basal_NS1_Bystander_Mock	5.8439e-194	0.615265	0.875	0.583	1.27245e-189	SAA1
139	Basal_NS1_Bystander_Mock	4.38684e-183	1.00044	0.931	0.728	9.5519e-179	MMP13
140	Basal_NS1_Bystander_Mock	1.063e-181	0.658901	0.962	0.78	2.31458e-177	SERPINB1
141	Basal_NS1_Bystander_Mock	4.08484e-173	-0.702237	0.874	0.963	8.89433e-169	H2AFZ
142	Basal_NS1_Bystander_Mock	5.69006e-170	0.558096	0.928	0.783	1.23895e-165	PSMA4
143	Basal_NS1_Bystander_Mock	1.46627e-169	0.703368	1	0.998	3.19265e-165	SCGB3A1
144	Basal_NS1_Bystander_Mock	3.62969e-166	0.501765	0.918	0.702	7.90328e-162	FYB
145	Basal_NS1_Bystander_Mock	7.16222e-163	0.557694	0.981	0.952	1.5595e-158	ID1
146	Basal_NS1_Bystander_Mock	6.06454e-161	0.500607	0.855	0.583	1.32049e-156	SPOCD1
147	Basal_NS1_Bystander_Mock	1.10023e-160	0.618437	0.929	0.738	2.39564e-156	NFKBIA
148	Basal_NS1_Bystander_Mock	1.68686e-160	0.542648	0.997	0.982	3.67296e-156	HLA-A
149	Basal_NS1_Bystander_Mock	2.55034e-154	0.723177	0.546	0.205	5.55311e-150	CCNA1
150	Basal_NS1_Bystander_Mock	2.68841e-147	0.599474	0.818	0.572	5.85374e-143	NINJ1
151	Basal_NS1_Bystander_Mock	5.69397e-134	0.527623	0.554	0.219	1.2398e-129	BIRC3
152	Basal_NS1_Bystander_Mock	3.9035e-132	-0.776859	0.763	0.917	8.49949e-128	TUBA1B
153	Basal_NS1_Bystander_Mock	6.16641e-129	0.562901	0.236	0.004	1.34267e-124	CCL5
154	Basal_NS1_Bystander_Mock	3.33387e-123	0.622229	0.804	0.533	7.25917e-119	SOD2
155	Basal_NS1_Bystander_Mock	2.19359e-113	0.694759	0.899	0.712	4.77632e-109	S100A9
156	Basal_NS1_Bystander_Mock	3.26797e-104	-0.655018	0.789	0.895	7.11568e-100	HIST1H4C
157	Basal_NS1_Bystander_Mock	3.3776e-88	0.529816	0.751	0.561	7.35438e-84	ALDH3A1
158	Basal_NS1_Bystander_Mock	2.02061e-80	-0.518065	0.671	0.829	4.39968e-76	CTGF
159	Basal_NS1_Bystander_Mock	2.64465e-72	-0.531728	0.658	0.829	5.75845e-68	PMEPA1
160	Basal_NS1_Bystander_Mock	5.73535e-71	-0.523917	0.751	0.847	1.24881e-66	CDH6
161	Basal_NS1_Bystander_Mock	3.26493e-67	0.801251	0.182	0.026	7.10905e-63	CCL2
162	Basal_NS1_Bystander_Mock	3.50574e-59	-0.68998	0.599	0.747	7.63339e-55	AREG
163	Basal_NS1_Bystander_Mock	2.83943e-38	-0.592594	0.076	0.211	6.18257e-34	TOP2A
164	Basal_NS1_Bystander_Mock	1.08184e-36	-0.507106	0.543	0.667	2.3556e-32	FST
165	Basal_NS1_Infected_Mock	0	3.2955	0.981	0.003	0	CXCL10
166	Basal_NS1_Infected_Mock	0	3.01985	1	0.034	0	IFIT2
167	Basal_NS1_Infected_Mock	0	2.77124	1	0.03	0	IFIT1
168	Basal_NS1_Infected_Mock	0	2.33332	0.916	0.002	0	CXCL11
169	Basal_NS1_Infected_Mock	0	1.92839	1	0.035	0	MX1
170	Basal_NS1_Infected_Mock	0	1.91737	0.963	0.009	0	RSAD2
171	Basal_NS1_Infected_Mock	0	1.72499	0.981	0.033	0	IFI44L
172	Basal_NS1_Infected_Mock	0	1.57398	0.935	0.005	0	OASL
173	Basal_NS1_Infected_Mock	0	1.31764	0.953	0.026	0	MX2
174	Basal_NS1_Infected_Mock	0	0.921979	0.907	0.006	0	CMPK2
175	Basal_NS1_Infected_Mock	0	0.782377	0.869	0.006	0	HERC5
176	Basal_NS1_Infected_Mock	4.26679e-272	1.21213	0.523	0	9.29052e-268	IFNL1
177	Basal_NS1_Infected_Mock	6.13317e-257	1.61809	0.57	0.004	1.33544e-252	CCL5
178	Basal_NS1_Infected_Mock	5.65435e-254	1.18817	0.953	0.047	1.23118e-249	EPSTI1
179	Basal_NS1_Infected_Mock	2.12988e-252	0.682966	0.486	0	4.6376e-248	CXCL9
180	Basal_NS1_Infected_Mock	2.63192e-234	0.962157	0.869	0.038	5.73074e-230	IDO1
181	Basal_NS1_Infected_Mock	7.33464e-232	1.10249	0.757	0.025	1.59704e-227	TNFSF13B
182	Basal_NS1_Infected_Mock	2.61805e-208	1.01207	0.402	0	5.70054e-204	IFNL2
183	Basal_NS1_Infected_Mock	2.61805e-208	0.968867	0.402	0	5.70054e-204	IFNL3
184	Basal_NS1_Infected_Mock	1.62994e-203	0.862691	0.897	0.055	3.54903e-199	DDX58
185	Basal_NS1_Infected_Mock	3.44297e-200	0.510972	0.757	0.033	7.49673e-196	ETV7
186	Basal_NS1_Infected_Mock	3.34047e-197	0.999476	0.944	0.072	7.27354e-193	HERC6
187	Basal_NS1_Infected_Mock	2.90723e-195	0.859833	0.935	0.07	6.33021e-191	USP18
188	Basal_NS1_Infected_Mock	2.5001e-193	0.526064	0.654	0.022	5.44372e-189	APOL4
189	Basal_NS1_Infected_Mock	2.37345e-192	0.800087	0.916	0.066	5.16795e-188	DDX60L
190	Basal_NS1_Infected_Mock	7.746e-180	2.81666	1	0.106	1.68661e-175	IFIT3
191	Basal_NS1_Infected_Mock	1.23615e-178	0.979914	0.944	0.085	2.6916e-174	IFI44
192	Basal_NS1_Infected_Mock	1.22483e-177	0.693687	0.729	0.036	2.66695e-173	SOCS1
193	Basal_NS1_Infected_Mock	1.2289e-172	1.48177	0.963	0.097	2.6758e-168	OAS1
194	Basal_NS1_Infected_Mock	2.78628e-162	1.08435	0.897	0.087	6.06685e-158	OAS2
195	Basal_NS1_Infected_Mock	6.89923e-156	0.997054	0.963	0.109	1.50224e-151	IRF7
196	Basal_NS1_Infected_Mock	1.12807e-152	2.06059	0.991	0.128	2.45626e-148	IFI27
197	Basal_NS1_Infected_Mock	2.09692e-152	0.716631	0.869	0.08	4.56583e-148	DDX60
198	Basal_NS1_Infected_Mock	2.95104e-150	0.797218	0.879	0.084	6.42559e-146	XAF1
199	Basal_NS1_Infected_Mock	5.56621e-145	0.681804	0.869	0.084	1.21199e-140	PPM1K
200	Basal_NS1_Infected_Mock	7.7608e-142	1.10143	0.935	0.117	1.68984e-137	SAMD9L
201	Basal_NS1_Infected_Mock	1.61092e-139	0.771329	0.86	0.088	3.50762e-135	IFIH1
202	Basal_NS1_Infected_Mock	1.29328e-137	0.849381	0.869	0.091	2.81599e-133	BST2
203	Basal_NS1_Infected_Mock	1.43585e-123	1.24056	0.972	0.172	3.12641e-119	OAS3
204	Basal_NS1_Infected_Mock	1.70152e-120	2.19225	1	0.205	3.70489e-116	IFI6
205	Basal_NS1_Infected_Mock	2.68724e-120	0.582892	0.729	0.067	5.85119e-116	HRASLS2
206	Basal_NS1_Infected_Mock	1.57742e-117	1.34815	0.972	0.17	3.43468e-113	GBP4
207	Basal_NS1_Infected_Mock	8.12736e-117	0.814912	0.925	0.138	1.76965e-112	IFI35
208	Basal_NS1_Infected_Mock	4.97401e-113	1.03228	0.953	0.181	1.08304e-108	HELZ2
209	Basal_NS1_Infected_Mock	2.01553e-112	0.649571	0.813	0.097	4.38862e-108	SAMHD1
210	Basal_NS1_Infected_Mock	1.07884e-96	0.535538	0.617	0.056	2.34907e-92	IL6
211	Basal_NS1_Infected_Mock	2.71923e-91	1.31116	0.972	0.25	5.92085e-87	ISG20
212	Basal_NS1_Infected_Mock	3.47527e-86	0.91062	0.804	0.131	7.56706e-82	CX3CL1
213	Basal_NS1_Infected_Mock	1.22275e-83	3.67858	1	0.405	2.66241e-79	ISG15
214	Basal_NS1_Infected_Mock	1.03213e-80	0.869684	0.953	0.273	2.24736e-76	TRIM22
215	Basal_NS1_Infected_Mock	5.52961e-80	0.797651	0.907	0.228	1.20402e-75	LGALS9
216	Basal_NS1_Infected_Mock	1.02599e-76	0.847021	0.916	0.24	2.234e-72	APOL2
217	Basal_NS1_Infected_Mock	7.01015e-76	0.560197	0.785	0.14	1.52639e-71	LMO2
218	Basal_NS1_Infected_Mock	9.10761e-76	0.850351	0.963	0.303	1.98309e-71	C19orf66
219	Basal_NS1_Infected_Mock	9.35462e-76	1.02603	0.981	0.335	2.03687e-71	PARP14
220	Basal_NS1_Infected_Mock	8.07182e-75	0.585028	0.879	0.192	1.75756e-70	PNPT1
221	Basal_NS1_Infected_Mock	3.87932e-74	1.02759	0.981	0.338	8.44683e-70	IRF1
222	Basal_NS1_Infected_Mock	9.43391e-73	0.936188	0.963	0.362	2.05414e-68	PLSCR1
223	Basal_NS1_Infected_Mock	2.828e-71	1.27809	0.972	0.401	6.15769e-67	NT5C3A
224	Basal_NS1_Infected_Mock	3.92355e-71	0.57342	0.757	0.13	8.54314e-67	BBC3
225	Basal_NS1_Infected_Mock	4.79982e-69	0.65827	0.907	0.253	1.04511e-64	PARP9
226	Basal_NS1_Infected_Mock	2.27987e-67	1.35406	0.981	0.557	4.96418e-63	STAT1
227	Basal_NS1_Infected_Mock	2.84038e-67	0.706636	0.963	0.314	6.18464e-63	STAT2
228	Basal_NS1_Infected_Mock	3.84504e-66	0.815283	0.963	0.37	8.37219e-62	ZNFX1
229	Basal_NS1_Infected_Mock	1.38883e-64	1.45164	0.981	0.476	3.02403e-60	WARS
230	Basal_NS1_Infected_Mock	5.97968e-63	1.77144	1	0.647	1.30201e-58	TNFSF10
231	Basal_NS1_Infected_Mock	3.10126e-62	1.44487	0.991	0.717	6.75269e-58	RNF213
232	Basal_NS1_Infected_Mock	2.02782e-61	0.730906	0.916	0.308	4.41537e-57	LAP3
233	Basal_NS1_Infected_Mock	3.26201e-61	0.836616	0.953	0.366	7.10269e-57	TAP1
234	Basal_NS1_Infected_Mock	4.91148e-60	0.946704	0.944	0.397	1.06943e-55	APOL6
235	Basal_NS1_Infected_Mock	1.1446e-58	0.963365	0.916	0.4	2.49226e-54	UBE2L6
236	Basal_NS1_Infected_Mock	1.5742e-58	1.91187	1	0.796	3.42766e-54	NUPR1
237	Basal_NS1_Infected_Mock	1.73754e-58	1.11417	0.963	0.451	3.78332e-54	GBP1
238	Basal_NS1_Infected_Mock	2.20785e-58	0.630282	0.85	0.238	4.80738e-54	PSMB9
239	Basal_NS1_Infected_Mock	6.92465e-58	0.645846	0.935	0.338	1.50777e-53	TRIM25
240	Basal_NS1_Infected_Mock	1.88136e-57	-0.906242	0.935	0.994	4.09648e-53	DSTN
241	Basal_NS1_Infected_Mock	3.61943e-54	-0.991153	0.561	0.958	7.88095e-50	RBMX
242	Basal_NS1_Infected_Mock	9.3533e-54	0.537789	0.897	0.322	2.03659e-49	MYD88
243	Basal_NS1_Infected_Mock	2.34233e-53	1.23045	0.972	0.544	5.10019e-49	APOL1
244	Basal_NS1_Infected_Mock	1.739e-52	0.820314	0.953	0.513	3.7865e-48	EIF2AK2
245	Basal_NS1_Infected_Mock	2.74826e-50	1.14435	0.981	0.628	5.98406e-46	SAMD9
246	Basal_NS1_Infected_Mock	5.59607e-50	0.918892	1	0.99	1.21849e-45	IFITM3
247	Basal_NS1_Infected_Mock	9.82945e-50	1.12841	0.981	0.583	2.14026e-45	SAA1
248	Basal_NS1_Infected_Mock	2.87135e-49	1.96923	1	0.998	6.25208e-45	SCGB3A1
249	Basal_NS1_Infected_Mock	1.50558e-48	0.897534	0.935	0.415	3.27825e-44	ZC3HAV1
250	Basal_NS1_Infected_Mock	2.07551e-48	1.35402	0.972	0.509	4.51922e-44	C15orf48
251	Basal_NS1_Infected_Mock	2.61979e-48	-1.07346	0.963	0.999	5.70434e-44	ITGB1
252	Basal_NS1_Infected_Mock	1.28699e-47	0.634322	0.916	0.387	2.80229e-43	PML
253	Basal_NS1_Infected_Mock	2.08605e-47	1.58258	1	1	4.54217e-43	SLPI
254	Basal_NS1_Infected_Mock	6.778e-47	2.0108	0.991	0.896	1.47584e-42	MSMB
255	Basal_NS1_Infected_Mock	2.40033e-45	-0.820264	0.953	0.992	5.22647e-41	YBX1
256	Basal_NS1_Infected_Mock	3.26209e-44	0.54364	0.897	0.345	7.10288e-40	DTX3L
257	Basal_NS1_Infected_Mock	5.15697e-44	-0.763742	0.776	0.959	1.12288e-39	CBX3
258	Basal_NS1_Infected_Mock	7.63589e-44	0.57539	0.916	0.4	1.66264e-39	TRIM38
259	Basal_NS1_Infected_Mock	2.37396e-43	0.865765	0.972	0.662	5.16907e-39	IFITM2
260	Basal_NS1_Infected_Mock	8.24827e-42	-0.849817	0.617	0.912	1.79598e-37	AHNAK2
261	Basal_NS1_Infected_Mock	7.40409e-41	0.502198	0.832	0.298	1.61217e-36	PLEKHA4
262	Basal_NS1_Infected_Mock	7.47876e-41	-0.910113	0.85	0.984	1.62843e-36	TUBB
263	Basal_NS1_Infected_Mock	3.09019e-40	-0.683452	0.869	0.984	6.72858e-36	SERBP1
264	Basal_NS1_Infected_Mock	1.09224e-39	0.536901	0.86	0.369	2.37825e-35	CNP
265	Basal_NS1_Infected_Mock	3.92965e-39	-0.730368	0.748	0.943	8.55641e-35	RDX
266	Basal_NS1_Infected_Mock	5.36862e-39	-0.82949	0.579	0.922	1.16896e-34	BASP1
267	Basal_NS1_Infected_Mock	8.07399e-39	0.827211	1	0.999	1.75803e-34	SAT1
268	Basal_NS1_Infected_Mock	3.34508e-38	-0.670641	0.794	0.962	7.28358e-34	MORF4L1
269	Basal_NS1_Infected_Mock	3.69722e-38	0.940824	0.879	0.422	8.05033e-34	SAA2
270	Basal_NS1_Infected_Mock	5.61447e-38	-0.636456	0.972	0.998	1.2225e-33	CFL1
271	Basal_NS1_Infected_Mock	1.33358e-37	0.594388	0.729	0.219	2.90373e-33	BIRC3
272	Basal_NS1_Infected_Mock	1.9592e-37	-0.547845	0.981	0.996	4.26596e-33	PPIA
273	Basal_NS1_Infected_Mock	4.20302e-37	-0.674306	0.963	0.995	9.15166e-33	ARPC2
274	Basal_NS1_Infected_Mock	7.31491e-37	-0.620001	0.495	0.868	1.59275e-32	PABPC4
275	Basal_NS1_Infected_Mock	1.42108e-36	0.616125	0.981	0.642	3.09427e-32	TRIM56
276	Basal_NS1_Infected_Mock	2.55048e-36	-0.622045	0.953	0.995	5.55342e-32	HMGN1
277	Basal_NS1_Infected_Mock	2.82077e-36	-0.593937	0.935	0.988	6.14195e-32	NAP1L1
278	Basal_NS1_Infected_Mock	3.18784e-36	0.69675	0.953	0.581	6.94121e-32	RARRES3
279	Basal_NS1_Infected_Mock	8.3218e-36	0.660049	1	0.952	1.81199e-31	LY6E
280	Basal_NS1_Infected_Mock	9.45233e-36	0.70787	0.944	0.517	2.05815e-31	TYMP
281	Basal_NS1_Infected_Mock	1.32645e-35	0.922873	1	1	2.88821e-31	WFDC2
282	Basal_NS1_Infected_Mock	1.46105e-35	-1.3875	0.72	0.947	3.18128e-31	TPM1
283	Basal_NS1_Infected_Mock	1.71236e-35	-0.592417	0.888	0.982	3.7285e-31	MTDH
284	Basal_NS1_Infected_Mock	1.90545e-35	-0.626292	0.766	0.95	4.14892e-31	TTC3
285	Basal_NS1_Infected_Mock	2.11953e-35	0.740942	0.57	0.133	4.61506e-31	IGFBP5
286	Basal_NS1_Infected_Mock	4.66126e-35	-0.540069	0.972	0.998	1.01494e-30	PABPC1
287	Basal_NS1_Infected_Mock	4.73131e-35	-0.636396	1	1	1.03019e-30	ACTG1
288	Basal_NS1_Infected_Mock	7.87714e-35	0.742658	0.963	0.564	1.71517e-30	TXNIP
289	Basal_NS1_Infected_Mock	9.65718e-35	0.697525	1	0.91	2.10275e-30	NCOA7
290	Basal_NS1_Infected_Mock	1.4229e-34	-0.952555	0.869	0.952	3.09823e-30	DST
291	Basal_NS1_Infected_Mock	3.61937e-34	-0.574621	0.897	0.982	7.88082e-30	TBCA
292	Basal_NS1_Infected_Mock	4.18439e-34	-0.613525	0.907	0.979	9.11108e-30	SET
293	Basal_NS1_Infected_Mock	4.30565e-34	0.566387	0.907	0.378	9.37513e-30	TNFAIP3
294	Basal_NS1_Infected_Mock	4.91864e-34	-0.675753	0.813	0.938	1.07099e-29	GALNT1
295	Basal_NS1_Infected_Mock	8.45304e-34	-0.636402	0.916	0.979	1.84056e-29	RPL17
296	Basal_NS1_Infected_Mock	1.24691e-33	0.592684	0.925	0.687	2.71503e-29	ADAR
297	Basal_NS1_Infected_Mock	2.18457e-33	-0.638263	0.935	0.985	4.75668e-29	PSMA7
298	Basal_NS1_Infected_Mock	1.10641e-32	1.43383	1	0.996	2.40911e-28	BPIFA1
299	Basal_NS1_Infected_Mock	1.86242e-32	-0.621216	0.916	0.99	4.05524e-28	HSP90AB1
300	Basal_NS1_Infected_Mock	1.94733e-32	-0.632352	0.879	0.974	4.24011e-28	RAN
301	Basal_NS1_Infected_Mock	2.03673e-32	-0.530772	0.972	0.999	4.43477e-28	RPL6
302	Basal_NS1_Infected_Mock	2.11183e-32	-0.501319	1	1	4.5983e-28	EEF1A1
303	Basal_NS1_Infected_Mock	3.2759e-32	0.702955	0.991	0.967	7.13295e-28	HLA-B
304	Basal_NS1_Infected_Mock	3.48525e-32	0.640224	0.963	0.823	7.58879e-28	HLA-E
305	Basal_NS1_Infected_Mock	3.92217e-32	-0.599094	0.71	0.918	8.54012e-28	DYNC1I2
306	Basal_NS1_Infected_Mock	5.73644e-32	-0.545789	0.944	0.994	1.24905e-27	EIF4G2
307	Basal_NS1_Infected_Mock	6.25735e-32	-0.500863	0.935	0.994	1.36247e-27	YWHAZ
308	Basal_NS1_Infected_Mock	6.7462e-32	-0.538318	0.963	0.996	1.46892e-27	KTN1
309	Basal_NS1_Infected_Mock	9.66467e-32	-0.58146	0.935	0.997	2.10438e-27	SLC25A6
310	Basal_NS1_Infected_Mock	6.46533e-31	-0.783623	0.879	0.983	1.40776e-26	HMGB1
311	Basal_NS1_Infected_Mock	8.73026e-31	-0.536079	0.916	0.969	1.90093e-26	ARPC1A
312	Basal_NS1_Infected_Mock	8.83738e-31	-0.698002	0.953	0.993	1.92425e-26	HNRNPA1
313	Basal_NS1_Infected_Mock	8.90309e-31	-0.533941	0.963	0.996	1.93856e-26	DDX5
314	Basal_NS1_Infected_Mock	9.39019e-31	-0.835221	0.963	0.995	2.04462e-26	IGFBP2
315	Basal_NS1_Infected_Mock	1.90833e-30	-0.53937	0.916	0.987	4.15519e-26	POLR2L
316	Basal_NS1_Infected_Mock	1.94723e-30	0.501831	0.907	0.558	4.23991e-26	PSMB8
317	Basal_NS1_Infected_Mock	2.86982e-30	-0.504141	0.991	0.994	6.24874e-26	RPL36A
318	Basal_NS1_Infected_Mock	2.90704e-30	0.83904	0.972	0.737	6.32979e-26	PMAIP1
319	Basal_NS1_Infected_Mock	3.67098e-30	-0.545993	0.86	0.955	7.9932e-26	ANKRD11
320	Basal_NS1_Infected_Mock	5.21044e-30	0.562316	0.944	0.732	1.13452e-25	PSME2
321	Basal_NS1_Infected_Mock	5.91447e-30	-0.632728	0.888	0.983	1.28782e-25	TXNDC17
322	Basal_NS1_Infected_Mock	6.99508e-30	-0.519423	0.991	0.997	1.52311e-25	RPL5
323	Basal_NS1_Infected_Mock	7.6538e-30	0.973789	0.981	0.817	1.66654e-25	AGR2
324	Basal_NS1_Infected_Mock	1.37073e-29	-0.525142	0.682	0.898	2.98463e-25	METAP2
325	Basal_NS1_Infected_Mock	1.62167e-29	-1.22148	0.729	0.916	3.53102e-25	LGALS1
326	Basal_NS1_Infected_Mock	3.10041e-29	-0.570058	1	0.999	6.75084e-25	PTMA
327	Basal_NS1_Infected_Mock	4.78211e-29	-0.632253	0.963	0.991	1.04126e-24	CALM2
328	Basal_NS1_Infected_Mock	6.98017e-29	-0.636432	0.888	0.967	1.51986e-24	HN1
329	Basal_NS1_Infected_Mock	6.99941e-29	-0.593717	0.916	0.971	1.52405e-24	PPP1R14B
330	Basal_NS1_Infected_Mock	1.13572e-28	-0.573745	0.748	0.912	2.47291e-24	HNRNPM
331	Basal_NS1_Infected_Mock	1.85731e-28	-0.635551	0.925	0.994	4.04412e-24	ENO1
332	Basal_NS1_Infected_Mock	2.06504e-28	-0.514029	0.738	0.928	4.49643e-24	EIF3A
333	Basal_NS1_Infected_Mock	2.76678e-28	0.515622	0.766	0.276	6.02439e-24	TNFAIP2
334	Basal_NS1_Infected_Mock	3.70965e-28	-0.548684	0.626	0.899	8.07738e-24	EIF3J
335	Basal_NS1_Infected_Mock	4.13388e-28	-0.525437	0.953	0.993	9.0011e-24	TPM4
336	Basal_NS1_Infected_Mock	5.54925e-28	-0.629169	0.963	0.997	1.20829e-23	PFN1
337	Basal_NS1_Infected_Mock	1.14506e-27	0.715597	0.963	0.738	2.49324e-23	NFKBIA
338	Basal_NS1_Infected_Mock	1.98956e-27	-0.549817	0.925	0.984	4.33207e-23	LIMA1
339	Basal_NS1_Infected_Mock	2.15283e-27	-0.680741	0.907	0.978	4.68756e-23	TNFRSF12A
340	Basal_NS1_Infected_Mock	2.87621e-27	-0.54003	0.916	0.977	6.26266e-23	TAX1BP3
341	Basal_NS1_Infected_Mock	3.25853e-27	0.582321	0.972	0.571	7.09512e-23	CLDN4
342	Basal_NS1_Infected_Mock	6.28564e-27	-0.556158	1	0.998	1.36864e-22	PERP
343	Basal_NS1_Infected_Mock	7.19063e-27	-0.770586	0.645	0.872	1.56569e-22	DAAM1
344	Basal_NS1_Infected_Mock	7.66106e-27	0.799894	0.944	0.712	1.66812e-22	RARRES1
345	Basal_NS1_Infected_Mock	7.9339e-27	-0.535384	0.953	0.991	1.72753e-22	YBX3
346	Basal_NS1_Infected_Mock	1.06365e-26	-0.529507	0.925	0.976	2.316e-22	EIF5A
347	Basal_NS1_Infected_Mock	1.40207e-26	0.691443	0.991	0.841	3.05287e-22	CXCL17
348	Basal_NS1_Infected_Mock	1.40588e-26	0.686181	0.935	0.687	3.06116e-22	KRT23
349	Basal_NS1_Infected_Mock	1.5642e-26	-0.502381	0.738	0.89	3.40589e-22	HRAS
350	Basal_NS1_Infected_Mock	2.50469e-26	-0.920995	0.888	0.963	5.4537e-22	H2AFZ
351	Basal_NS1_Infected_Mock	2.88116e-26	-0.55205	0.636	0.861	6.27343e-22	PA2G4
352	Basal_NS1_Infected_Mock	3.04834e-26	0.748967	0.925	0.623	6.63746e-22	S100P
353	Basal_NS1_Infected_Mock	6.24654e-26	-0.503352	0.907	0.984	1.36012e-21	EIF2S2
354	Basal_NS1_Infected_Mock	9.85171e-26	0.988193	0.991	0.981	2.14511e-21	LCN2
355	Basal_NS1_Infected_Mock	2.285e-25	0.802389	0.963	0.712	4.97536e-21	S100A9
356	Basal_NS1_Infected_Mock	2.4041e-25	0.578737	0.869	0.475	5.23469e-21	PLAUR
357	Basal_NS1_Infected_Mock	5.7563e-25	-0.527372	0.953	0.994	1.25338e-20	NPM1
358	Basal_NS1_Infected_Mock	6.58417e-25	-0.580645	0.682	0.901	1.43364e-20	DDX21
359	Basal_NS1_Infected_Mock	9.18846e-25	-0.565165	0.794	0.926	2.0007e-20	ANXA5
360	Basal_NS1_Infected_Mock	9.98401e-25	-0.537455	0.589	0.847	2.17392e-20	CDK6
361	Basal_NS1_Infected_Mock	2.5517e-24	-0.507034	0.495	0.817	5.55607e-20	TARS
362	Basal_NS1_Infected_Mock	2.62918e-24	-0.52458	0.944	0.988	5.72479e-20	TPI1
363	Basal_NS1_Infected_Mock	3.03923e-24	-0.572943	1	1	6.61762e-20	ACTB
364	Basal_NS1_Infected_Mock	3.8337e-24	0.527368	0.654	0.229	8.34751e-20	LYNX1
365	Basal_NS1_Infected_Mock	7.55837e-24	-0.509246	0.832	0.94	1.64576e-19	AP2B1
366	Basal_NS1_Infected_Mock	1.02163e-23	-0.581826	0.673	0.854	2.22449e-19	WBP5
367	Basal_NS1_Infected_Mock	1.73577e-23	-0.538108	0.458	0.785	3.77947e-19	TP63
368	Basal_NS1_Infected_Mock	2.0551e-23	-0.652867	0.963	0.994	4.47478e-19	IGFBP7
369	Basal_NS1_Infected_Mock	3.06665e-23	0.604962	0.822	0.508	6.67732e-19	GLRX
370	Basal_NS1_Infected_Mock	3.93943e-23	-0.551228	0.85	0.952	8.57771e-19	ALCAM
371	Basal_NS1_Infected_Mock	4.074e-23	-0.589391	0.71	0.877	8.87073e-19	PRNP
372	Basal_NS1_Infected_Mock	5.73809e-23	-0.542075	0.897	0.978	1.24941e-18	RTN4
373	Basal_NS1_Infected_Mock	1.00539e-22	-0.535013	0.85	0.941	2.18914e-18	NCL
374	Basal_NS1_Infected_Mock	1.36149e-22	0.726128	0.776	0.322	2.9645e-18	CCL20
375	Basal_NS1_Infected_Mock	2.27811e-22	-0.57252	0.738	0.898	4.96036e-18	TUBA1C
376	Basal_NS1_Infected_Mock	3.75376e-22	-0.538947	0.561	0.825	8.17343e-18	NET1
377	Basal_NS1_Infected_Mock	5.5393e-22	0.561123	0.991	0.691	1.20613e-17	XBP1
378	Basal_NS1_Infected_Mock	1.2261e-21	-1.0125	0.776	0.917	2.66971e-17	TUBA1B
379	Basal_NS1_Infected_Mock	1.27692e-21	0.655714	0.953	0.774	2.78037e-17	HES4
380	Basal_NS1_Infected_Mock	1.55291e-21	-0.855936	0.71	0.883	3.3813e-17	CALD1
381	Basal_NS1_Infected_Mock	7.31509e-21	0.567618	0.963	0.814	1.59279e-16	IL1RN
382	Basal_NS1_Infected_Mock	1.08843e-20	-0.53632	1	0.999	2.36995e-16	EIF1
383	Basal_NS1_Infected_Mock	1.30138e-20	-0.501831	0.888	0.955	2.83362e-16	NUCKS1
384	Basal_NS1_Infected_Mock	2.10309e-20	-0.590504	0.673	0.847	4.57928e-16	PTRF
385	Basal_NS1_Infected_Mock	2.59612e-20	0.51152	1	0.801	5.65278e-16	ELF3
386	Basal_NS1_Infected_Mock	6.20892e-20	0.773861	0.953	0.78	1.35193e-15	SERPINB1
387	Basal_NS1_Infected_Mock	5.33328e-19	-0.71894	0.598	0.816	1.16127e-14	MYL9
388	Basal_NS1_Infected_Mock	9.59139e-19	-0.821247	0.963	0.969	2.08843e-14	HES1
389	Basal_NS1_Infected_Mock	2.79428e-18	-0.873074	0.607	0.829	6.08428e-14	PMEPA1
390	Basal_NS1_Infected_Mock	3.38475e-18	-0.516785	0.86	0.926	7.36996e-14	PGK1
391	Basal_NS1_Infected_Mock	1.24132e-17	-0.533201	0.776	0.904	2.70286e-13	ACTN1
392	Basal_NS1_Infected_Mock	2.01e-17	0.841978	0.869	0.578	4.37657e-13	PIGR
393	Basal_NS1_Infected_Mock	2.25597e-17	-0.6615	0.869	0.944	4.91215e-13	CAV1
394	Basal_NS1_Infected_Mock	3.17233e-17	-0.545933	0.953	0.991	6.90742e-13	HSP90AA1
395	Basal_NS1_Infected_Mock	4.00297e-17	-0.57091	0.907	0.948	8.71606e-13	HMGA1
396	Basal_NS1_Infected_Mock	5.48418e-17	-0.783534	0.598	0.79	1.19413e-12	CITED4
397	Basal_NS1_Infected_Mock	1.30588e-16	-0.514274	0.813	0.942	2.84342e-12	FLNA
398	Basal_NS1_Infected_Mock	4.21687e-16	-0.537683	0.888	0.958	9.18182e-12	TINAGL1
399	Basal_NS1_Infected_Mock	4.7274e-16	-0.527648	0.673	0.815	1.02934e-11	SERPINF1
400	Basal_NS1_Infected_Mock	5.63218e-16	-0.588283	0.598	0.806	1.22635e-11	CCND2
401	Basal_NS1_Infected_Mock	5.67578e-16	-0.817871	0.813	0.897	1.23584e-11	GJB2
402	Basal_NS1_Infected_Mock	6.64459e-16	-0.554672	0.636	0.807	1.44679e-11	GJA1
403	Basal_NS1_Infected_Mock	9.4278e-16	-0.836586	0.785	0.847	2.05281e-11	CDH6
404	Basal_NS1_Infected_Mock	3.36719e-15	-0.523838	0.935	0.989	7.33173e-11	SFN
405	Basal_NS1_Infected_Mock	5.84717e-15	0.555556	0.832	0.533	1.27316e-10	SOD2
406	Basal_NS1_Infected_Mock	6.1068e-15	-0.504815	0.673	0.828	1.32969e-10	HMGB3
407	Basal_NS1_Infected_Mock	1.37115e-14	-0.53987	0.879	0.945	2.98553e-10	TRAM1
408	Basal_NS1_Infected_Mock	1.58611e-14	-0.514398	0.813	0.869	3.45359e-10	ITGA6
409	Basal_NS1_Infected_Mock	1.70421e-14	-0.530922	0.505	0.744	3.71074e-10	SLC38A5
410	Basal_NS1_Infected_Mock	2.2349e-14	-0.596395	0.841	0.924	4.86627e-10	LAMC2
411	Basal_NS1_Infected_Mock	3.56142e-14	-0.557177	0.636	0.773	7.75464e-10	ITGAV
412	Basal_NS1_Infected_Mock	5.46649e-14	-0.515155	0.991	0.994	1.19027e-09	FTL
413	Basal_NS1_Infected_Mock	6.20449e-14	-0.529938	0.224	0.57	1.35097e-09	TUBA1A
414	Basal_NS1_Infected_Mock	1.31359e-13	-0.878535	0.178	0.547	2.8602e-09	RPS4Y1
415	Basal_NS1_Infected_Mock	1.3274e-13	0.503497	0.935	0.74	2.89028e-09	CXCL8
416	Basal_NS1_Infected_Mock	6.60217e-13	-0.758819	0.794	0.895	1.43756e-08	HIST1H4C
417	Basal_NS1_Infected_Mock	1.33495e-12	-0.724316	0.841	0.887	2.90671e-08	HMGN2
418	Basal_NS1_Infected_Mock	1.3628e-12	-0.753932	0.533	0.71	2.96737e-08	AKAP12
419	Basal_NS1_Infected_Mock	1.42723e-12	-0.754608	0.953	0.986	3.10765e-08	MT1X
420	Basal_NS1_Infected_Mock	4.07496e-12	-0.524597	0.963	0.993	8.87282e-08	SOX4
421	Basal_NS1_Infected_Mock	1.70681e-11	-0.559624	0.813	0.886	3.71641e-07	PTHLH
422	Basal_NS1_Infected_Mock	3.36678e-11	-0.530677	0.897	0.938	7.33082e-07	ITGA2
423	Basal_NS1_Infected_Mock	5.09528e-11	-0.520703	0.308	0.576	1.10945e-06	STMN1
424	Basal_NS1_Infected_Mock	7.27781e-11	-0.551214	0.15	0.443	1.58467e-06	AMIGO2
425	Basal_NS1_Infected_Mock	2.18231e-10	-0.617885	0.617	0.734	4.75175e-06	TGFBI
426	Basal_NS1_Infected_Mock	6.20457e-10	-0.609178	0.477	0.667	1.35098e-05	FST
427	Basal_NS1_Infected_Mock	6.24829e-10	-0.999278	0.196	0.465	1.3605e-05	VIM
428	Basal_NS1_Infected_Mock	9.21317e-10	-0.601013	0.888	0.906	2.00608e-05	IGFBP6
429	Basal_NS1_Infected_Mock	1.19353e-09	-0.924463	0.673	0.747	2.5988e-05	AREG
430	Basal_NS1_Infected_Mock	1.3058e-09	-0.960206	0.495	0.652	2.84325e-05	TAGLN
431	Basal_NS1_Infected_Mock	2.21599e-09	-0.580967	0.103	0.394	4.8251e-05	SERPINE2
432	Basal_NS1_Infected_Mock	1.86308e-08	0.637445	0.86	0.766	0.000405668	MARCKSL1
433	Basal_NS1_Infected_Mock	2.00217e-07	1.18096	0.981	0.893	0.00435953	SCGB1A1
434	Basal_NS1_Infected_Mock	3.37437e-07	0.651704	1	0.949	0.00734735	BPIFB1
435	Basal_NS1_Infected_Mock	4.7393e-07	-0.724399	0.505	0.606	0.0103194	MMP10
436	Basal_NS1_Infected_Mock	0.000413424	-0.545477	0.738	0.692	1	FGFBP1
437	Basal_NS1_Infected_Mock	0.0289065	-1.1078	0.29	0.331	1	FN1
438	Basal_NS1_Infected_Mock	0.0325102	-0.570936	0.14	0.211	1	TOP2A
439	Basal_NS1_Infected_Mock	0.0669808	-0.527355	0.234	0.281	1	AMTN
440	Basal_NS1_Infected_Mock	0.649897	0.585329	0.262	0.215	1	SPRR1B
441	Basal_WT_Bystander_Mock	0	2.71748	0.945	0.405	0	ISG15
442	Basal_WT_Bystander_Mock	0	1.78961	0.602	0.034	0	IFIT2
443	Basal_WT_Bystander_Mock	0	1.72629	0.72	0.106	0	IFIT3
444	Basal_WT_Bystander_Mock	0	1.61222	0.675	0.03	0	IFIT1
445	Basal_WT_Bystander_Mock	0	1.56905	0.752	0.205	0	IFI6
446	Basal_WT_Bystander_Mock	0	1.31524	0.706	0.035	0	MX1
447	Basal_WT_Bystander_Mock	0	1.11576	0.604	0.033	0	IFI44L
448	Basal_WT_Bystander_Mock	0	0.736696	0.623	0.097	0	OAS1
449	Basal_WT_Bystander_Mock	0	0.732668	0.686	0.172	0	OAS3
450	Basal_WT_Bystander_Mock	0	0.718394	0.534	0.026	0	MX2
451	Basal_WT_Bystander_Mock	0	0.66052	0.635	0.047	0	EPSTI1
452	Basal_WT_Bystander_Mock	0	0.608111	0.617	0.085	0	IFI44
453	Basal_WT_Bystander_Mock	0	-0.673403	1	1	0	MT-ND5
454	Basal_WT_Bystander_Mock	6.56411e-300	0.633034	0.68	0.181	1.42927e-295	HELZ2
455	Basal_WT_Bystander_Mock	1.44869e-298	0.597469	0.617	0.109	3.15437e-294	IRF7
456	Basal_WT_Bystander_Mock	1.13709e-297	-0.585674	0.809	0.958	2.47591e-293	RBMX
457	Basal_WT_Bystander_Mock	3.25168e-294	0.52636	0.47	0.006	7.0802e-290	CMPK2
458	Basal_WT_Bystander_Mock	2.29965e-285	1.18432	0.626	0.128	5.00727e-281	IFI27
459	Basal_WT_Bystander_Mock	6.39053e-282	0.824716	0.461	0.009	1.39148e-277	RSAD2
460	Basal_WT_Bystander_Mock	1.60782e-276	0.531759	0.562	0.087	3.50087e-272	OAS2
461	Basal_WT_Bystander_Mock	5.69104e-254	0.558151	0.535	0.084	1.23917e-249	XAF1
462	Basal_WT_Bystander_Mock	2.2847e-251	-0.508442	0.842	0.959	4.9747e-247	CBX3
463	Basal_WT_Bystander_Mock	2.15029e-244	0.653979	0.76	0.362	4.68204e-240	PLSCR1
464	Basal_WT_Bystander_Mock	4.59658e-244	0.534394	0.503	0.07	1.00086e-239	USP18
465	Basal_WT_Bystander_Mock	3.47526e-229	-0.673354	0.721	0.949	7.56703e-225	BPIFB1
466	Basal_WT_Bystander_Mock	2.77286e-220	-0.693707	0.955	0.996	6.03762e-216	BPIFA1
467	Basal_WT_Bystander_Mock	1.64668e-209	1.75978	0.355	0.003	3.58547e-205	CXCL10
468	Basal_WT_Bystander_Mock	1.01998e-207	0.576673	0.993	0.952	2.22091e-203	LY6E
469	Basal_WT_Bystander_Mock	5.88354e-206	0.844509	0.814	0.557	1.28108e-201	STAT1
470	Basal_WT_Bystander_Mock	1.7482e-199	0.688909	0.998	0.997	3.80653e-195	HSPB1
471	Basal_WT_Bystander_Mock	4.75075e-194	0.785669	0.83	0.525	1.03443e-189	LGALS7B
472	Basal_WT_Bystander_Mock	1.25183e-190	0.502455	0.524	0.138	2.72574e-186	IFI35
473	Basal_WT_Bystander_Mock	5.72624e-189	0.576848	0.661	0.303	1.24683e-184	C19orf66
474	Basal_WT_Bystander_Mock	1.2678e-182	0.535963	0.688	0.335	2.7605e-178	PARP14
475	Basal_WT_Bystander_Mock	6.45455e-176	0.562182	0.788	0.513	1.40541e-171	EIF2AK2
476	Basal_WT_Bystander_Mock	5.40093e-169	0.726914	0.848	0.628	1.176e-164	SAMD9
477	Basal_WT_Bystander_Mock	2.958e-163	0.659971	0.602	0.25	6.44076e-159	ISG20
478	Basal_WT_Bystander_Mock	3.03045e-155	0.725287	0.698	0.401	6.59849e-151	NT5C3A
479	Basal_WT_Bystander_Mock	1.17037e-152	0.864863	0.267	0.002	2.54836e-148	CXCL11
480	Basal_WT_Bystander_Mock	4.55518e-151	0.902901	0.952	0.892	9.91844e-147	KRT6A
481	Basal_WT_Bystander_Mock	1.39874e-147	0.888853	0.956	0.796	3.04562e-143	NUPR1
482	Basal_WT_Bystander_Mock	2.18242e-146	0.641608	0.779	0.517	4.75199e-142	TYMP
483	Basal_WT_Bystander_Mock	4.15118e-141	-0.519545	0.46	0.772	9.03877e-137	VMO1
484	Basal_WT_Bystander_Mock	1.5392e-134	0.545609	0.672	0.4	3.35146e-130	UBE2L6
485	Basal_WT_Bystander_Mock	4.62827e-116	0.719648	0.842	0.717	1.00776e-111	RNF213
486	Basal_WT_Bystander_Mock	1.63258e-106	1.04478	0.754	0.543	3.55479e-102	KRT13
487	Basal_WT_Bystander_Mock	2.03773e-99	0.720933	0.827	0.647	4.43696e-95	TNFSF10
488	Basal_WT_Bystander_Mock	3.39769e-99	0.590858	0.667	0.451	7.39813e-95	GBP1
489	Basal_WT_Bystander_Mock	1.45634e-92	0.869662	0.706	0.561	3.17104e-88	ALDH3A1
490	Basal_WT_Bystander_Mock	3.80931e-85	0.522769	0.849	0.733	8.29439e-81	ADIRF
491	Basal_WT_Bystander_Mock	1.77642e-77	0.51878	0.454	0.215	3.86797e-73	SPRR1B
492	Basal_WT_Bystander_Mock	4.96563e-62	0.501523	0.641	0.476	1.08122e-57	WARS
493	Basal_WT_Bystander_Mock	7.42749e-55	0.556949	1	1	1.61726e-50	KRT17
494	Basal_WT_Bystander_Mock	2.03846e-52	0.719364	0.493	0.283	4.43854e-48	KRT14
495	Basal_WT_Bystander_Mock	4.10788e-50	-0.601874	0.601	0.74	8.9445e-46	CXCL8
496	Basal_WT_Bystander_Mock	1.61697e-49	0.621967	0.348	0.158	3.52079e-45	KRT16
497	Basal_WT_Bystander_Mock	2.28505e-41	0.68438	0.33	0.16	4.97548e-37	MMP9
498	Basal_WT_Bystander_Mock	2.43502e-26	-0.504839	0.497	0.593	5.30202e-22	CXCL1
499	Basal_WT_Bystander_Mock	1.03883e-17	-0.502277	0.123	0.211	2.26195e-13	TOP2A
500	Basal_WT_Infected_Mock	0	2.35028	0.872	0.034	0	IFIT2
501	Basal_WT_Infected_Mock	0	2.12565	0.944	0.03	0	IFIT1
502	Basal_WT_Infected_Mock	0	2.00579	0.75	0.003	0	CXCL10
503	Basal_WT_Infected_Mock	0	1.80433	0.956	0.035	0	MX1
504	Basal_WT_Infected_Mock	0	1.54092	0.917	0.033	0	IFI44L
505	Basal_WT_Infected_Mock	0	1.23842	0.894	0.026	0	MX2
506	Basal_WT_Infected_Mock	0	1.15663	0.75	0.009	0	RSAD2
507	Basal_WT_Infected_Mock	0	0.79414	0.683	0.005	0	OASL
508	Basal_WT_Infected_Mock	0	0.691154	0.689	0.006	0	CMPK2
509	Basal_WT_Infected_Mock	1.46219e-260	0.63387	0.561	0.006	3.18378e-256	HERC5
510	Basal_WT_Infected_Mock	1.12262e-246	0.881197	0.806	0.047	2.44439e-242	EPSTI1
511	Basal_WT_Infected_Mock	2.14457e-245	2.27152	0.983	0.106	4.6696e-241	IFIT3
512	Basal_WT_Infected_Mock	2.01222e-242	1.36647	0.483	0.002	4.38142e-238	CXCL11
513	Basal_WT_Infected_Mock	4.59542e-211	0.904102	0.878	0.085	1.00061e-206	IFI44
514	Basal_WT_Infected_Mock	9.51229e-200	0.836727	0.856	0.087	2.07121e-195	OAS2
515	Basal_WT_Infected_Mock	1.7222e-190	1.08348	0.861	0.097	3.74991e-186	OAS1
516	Basal_WT_Infected_Mock	7.06776e-185	1.65713	0.917	0.128	1.53893e-180	IFI27
517	Basal_WT_Infected_Mock	5.06661e-179	0.779734	0.761	0.072	1.1032e-174	HERC6
518	Basal_WT_Infected_Mock	5.24474e-173	0.792475	0.789	0.084	1.14199e-168	XAF1
519	Basal_WT_Infected_Mock	5.49153e-165	2.17463	0.967	0.205	1.19572e-160	IFI6
520	Basal_WT_Infected_Mock	6.87457e-163	0.74946	0.667	0.055	1.49687e-158	DDX58
521	Basal_WT_Infected_Mock	2.77359e-159	0.746782	0.706	0.07	6.03921e-155	USP18
522	Basal_WT_Infected_Mock	1.96865e-157	0.701057	0.694	0.066	4.28653e-153	DDX60L
523	Basal_WT_Infected_Mock	1.07719e-148	0.789395	0.794	0.109	2.34547e-144	IRF7
524	Basal_WT_Infected_Mock	1.76914e-143	1.06528	0.889	0.172	3.85212e-139	OAS3
525	Basal_WT_Infected_Mock	2.37909e-137	0.912945	0.883	0.181	5.18022e-133	HELZ2
526	Basal_WT_Infected_Mock	3.98104e-128	3.05303	0.994	0.405	8.66832e-124	ISG15
527	Basal_WT_Infected_Mock	1.97363e-122	0.596554	0.656	0.08	4.29739e-118	DDX60
528	Basal_WT_Infected_Mock	1.79941e-112	0.57085	0.672	0.097	3.91803e-108	SAMHD1
529	Basal_WT_Infected_Mock	1.56637e-104	0.543802	0.611	0.084	3.41062e-100	PPM1K
530	Basal_WT_Infected_Mock	1.39071e-103	0.71272	0.683	0.117	3.02813e-99	SAMD9L
531	Basal_WT_Infected_Mock	2.9666e-92	0.701224	0.694	0.138	6.45946e-88	IFI35
532	Basal_WT_Infected_Mock	8.57703e-90	0.746334	0.583	0.091	1.86756e-85	BST2
533	Basal_WT_Infected_Mock	1.35363e-88	0.584179	0.572	0.088	2.94739e-84	IFIH1
534	Basal_WT_Infected_Mock	7.11239e-85	0.811927	0.894	0.303	1.54865e-80	C19orf66
535	Basal_WT_Infected_Mock	3.64268e-84	1.28922	0.967	0.557	7.93157e-80	STAT1
536	Basal_WT_Infected_Mock	8.02486e-84	0.90225	0.894	0.335	1.74733e-79	PARP14
537	Basal_WT_Infected_Mock	1.80228e-83	0.777235	0.85	0.273	3.92428e-79	TRIM22
538	Basal_WT_Infected_Mock	1.85119e-77	1.33102	1	0.998	4.03079e-73	SCGB3A1
539	Basal_WT_Infected_Mock	8.76881e-77	0.624638	0.817	0.253	1.90932e-72	PARP9
540	Basal_WT_Infected_Mock	1.54925e-76	1.47024	0.994	0.893	3.37333e-72	SCGB1A1
541	Basal_WT_Infected_Mock	1.03549e-74	0.846045	0.8	0.25	2.25469e-70	ISG20
542	Basal_WT_Infected_Mock	1.44804e-74	1.24894	0.978	0.717	3.15297e-70	RNF213
543	Basal_WT_Infected_Mock	2.45362e-68	-0.825678	0.939	0.992	5.34252e-64	YBX1
544	Basal_WT_Infected_Mock	6.62103e-68	0.747054	0.878	0.362	1.44166e-63	PLSCR1
545	Basal_WT_Infected_Mock	7.28555e-67	0.932388	0.861	0.401	1.58636e-62	NT5C3A
546	Basal_WT_Infected_Mock	2.92432e-65	-0.762425	0.728	0.958	6.36741e-61	RBMX
547	Basal_WT_Infected_Mock	1.84465e-62	0.703302	0.817	0.314	4.01653e-58	STAT2
548	Basal_WT_Infected_Mock	2.11765e-62	-0.613685	0.933	0.994	4.61096e-58	DSTN
549	Basal_WT_Infected_Mock	6.03383e-62	1.0857	0.911	0.476	1.31381e-57	WARS
550	Basal_WT_Infected_Mock	4.44464e-61	0.594136	0.844	0.338	9.67775e-57	TRIM25
551	Basal_WT_Infected_Mock	4.62547e-61	0.968001	0.911	0.451	1.00715e-56	GBP1
552	Basal_WT_Infected_Mock	2.85478e-60	0.541767	0.678	0.192	6.216e-56	PNPT1
553	Basal_WT_Infected_Mock	1.55148e-59	1.44337	0.961	0.896	3.37819e-55	MSMB
554	Basal_WT_Infected_Mock	1.89447e-58	-0.625185	0.989	0.997	4.12502e-54	RPL5
555	Basal_WT_Infected_Mock	2.3984e-56	0.902641	0.944	0.517	5.22228e-52	TYMP
556	Basal_WT_Infected_Mock	9.46929e-56	-0.611355	1	0.999	2.06184e-51	RPL6
557	Basal_WT_Infected_Mock	1.04708e-55	1.07184	0.933	0.583	2.2799e-51	SAA1
558	Basal_WT_Infected_Mock	2.09354e-55	0.709577	0.922	0.513	4.55847e-51	EIF2AK2
559	Basal_WT_Infected_Mock	2.60819e-55	-0.649112	0.767	0.959	5.67907e-51	CBX3
560	Basal_WT_Infected_Mock	7.16288e-54	-0.578161	0.967	0.995	1.55964e-49	HMGN1
561	Basal_WT_Infected_Mock	1.27699e-53	-0.597872	1	0.999	2.78052e-49	RPS24
562	Basal_WT_Infected_Mock	1.84006e-53	1.03027	0.95	0.628	4.00656e-49	SAMD9
563	Basal_WT_Infected_Mock	3.31751e-53	-0.638028	1	0.999	7.22354e-49	PTMA
564	Basal_WT_Infected_Mock	5.18519e-53	0.609463	0.828	0.37	1.12902e-48	ZNFX1
565	Basal_WT_Infected_Mock	7.4301e-52	1.13062	0.833	0.422	1.61783e-47	SAA2
566	Basal_WT_Infected_Mock	3.05358e-51	0.564101	0.611	0.17	6.64886e-47	GBP4
567	Basal_WT_Infected_Mock	1.38795e-50	-0.633821	0.822	0.979	3.02212e-46	RPL17
568	Basal_WT_Infected_Mock	1.96574e-50	-0.598095	0.994	0.998	4.2802e-46	RPL14
569	Basal_WT_Infected_Mock	2.14574e-50	-0.600579	0.989	0.999	4.67213e-46	RPS8
570	Basal_WT_Infected_Mock	5.32271e-50	-0.613244	0.939	0.991	1.15897e-45	YBX3
571	Basal_WT_Infected_Mock	1.10609e-49	0.535641	0.694	0.24	2.4084e-45	APOL2
572	Basal_WT_Infected_Mock	1.28087e-49	-0.59783	0.994	0.999	2.78897e-45	RPL7A
573	Basal_WT_Infected_Mock	4.4165e-49	-0.529946	0.961	0.993	9.61649e-45	EEF1B2
574	Basal_WT_Infected_Mock	8.41715e-49	0.687332	0.822	0.397	1.83275e-44	APOL6
575	Basal_WT_Infected_Mock	1.37881e-48	0.664655	0.806	0.4	3.00222e-44	UBE2L6
576	Basal_WT_Infected_Mock	2.21105e-48	-0.531102	1	1	4.81435e-44	RPL13
577	Basal_WT_Infected_Mock	3.65956e-48	-0.505105	0.994	1	7.96833e-44	RPS7
578	Basal_WT_Infected_Mock	4.07476e-48	-0.541889	0.972	0.993	8.87237e-44	RPS10
579	Basal_WT_Infected_Mock	4.36466e-48	0.603589	0.767	0.338	9.5036e-44	IRF1
580	Basal_WT_Infected_Mock	4.97048e-48	0.64874	0.822	0.387	1.08227e-43	PML
581	Basal_WT_Infected_Mock	8.99638e-48	-0.520408	1	0.999	1.95887e-43	RPL21
582	Basal_WT_Infected_Mock	9.8042e-48	-0.503011	0.989	0.999	2.13477e-43	GNB2L1
583	Basal_WT_Infected_Mock	1.50429e-47	0.585679	0.756	0.308	3.27545e-43	LAP3
584	Basal_WT_Infected_Mock	4.04684e-47	-0.508929	1	0.999	8.81158e-43	RPS6
585	Basal_WT_Infected_Mock	4.09741e-47	-0.511808	0.994	0.998	8.92171e-43	RPS3
586	Basal_WT_Infected_Mock	5.30944e-47	-0.517335	0.989	0.999	1.15608e-42	RPS3A
587	Basal_WT_Infected_Mock	6.28881e-46	-0.573367	0.994	0.997	1.36933e-41	RPSA
588	Basal_WT_Infected_Mock	2.00954e-45	-0.507566	0.939	0.988	4.37556e-41	NAP1L1
589	Basal_WT_Infected_Mock	2.58515e-45	0.817714	0.906	0.544	5.62891e-41	APOL1
590	Basal_WT_Infected_Mock	1.04537e-44	-0.502464	0.972	0.994	2.27619e-40	BTF3
591	Basal_WT_Infected_Mock	6.37916e-44	0.69824	0.767	0.366	1.389e-39	TAP1
592	Basal_WT_Infected_Mock	8.19296e-44	-0.642354	0.956	0.993	1.78394e-39	HNRNPA1
593	Basal_WT_Infected_Mock	8.79024e-44	-0.50102	1	0.998	1.91399e-39	RPS25
594	Basal_WT_Infected_Mock	1.60228e-43	-0.508087	0.733	0.923	3.4888e-39	NSA2
595	Basal_WT_Infected_Mock	5.45701e-43	-0.571687	1	0.999	1.18821e-38	TPT1
596	Basal_WT_Infected_Mock	3.29107e-42	0.509774	1	1	7.16599e-38	MT-CO2
597	Basal_WT_Infected_Mock	1.19939e-41	-0.56718	1	0.998	2.61156e-37	RPS4X
598	Basal_WT_Infected_Mock	2.21428e-41	-0.5311	0.994	0.999	4.82137e-37	RPL26
599	Basal_WT_Infected_Mock	3.81255e-41	0.507446	0.5	0.131	8.30145e-37	CX3CL1
600	Basal_WT_Infected_Mock	1.23033e-40	-0.510437	0.983	0.994	2.67892e-36	NPM1
601	Basal_WT_Infected_Mock	3.16052e-40	-0.508913	0.994	1	6.88172e-36	RPS2
602	Basal_WT_Infected_Mock	3.20563e-40	-0.645038	0.967	0.99	6.97995e-36	RPS26
603	Basal_WT_Infected_Mock	1.91707e-39	1.1474	0.9	0.647	4.17424e-35	TNFSF10
604	Basal_WT_Infected_Mock	5.36138e-38	0.663394	0.906	0.687	1.16739e-33	ADAR
605	Basal_WT_Infected_Mock	1.82662e-37	0.679116	0.989	0.952	3.97728e-33	LY6E
606	Basal_WT_Infected_Mock	2.59033e-37	-0.568024	0.994	0.995	5.64018e-33	S100A10
607	Basal_WT_Infected_Mock	2.05247e-36	-0.500436	0.767	0.943	4.46905e-32	RDX
608	Basal_WT_Infected_Mock	1.45405e-35	0.578283	0.994	0.99	3.16605e-31	IFITM3
609	Basal_WT_Infected_Mock	6.0531e-35	0.687215	1	0.996	1.318e-30	BPIFA1
610	Basal_WT_Infected_Mock	2.20455e-33	0.920809	0.983	0.981	4.80018e-29	LCN2
611	Basal_WT_Infected_Mock	1.38675e-31	-0.734492	0.8	0.963	3.0195e-27	H2AFZ
612	Basal_WT_Infected_Mock	5.1567e-31	-0.617733	0.922	0.983	1.12282e-26	HMGB1
613	Basal_WT_Infected_Mock	5.27256e-31	0.82935	0.911	0.687	1.14805e-26	KRT23
614	Basal_WT_Infected_Mock	6.57663e-31	0.808758	0.989	0.974	1.432e-26	HLA-C
615	Basal_WT_Infected_Mock	8.23658e-31	0.500684	0.761	0.415	1.79343e-26	ZC3HAV1
616	Basal_WT_Infected_Mock	5.39285e-30	0.546449	1	1	1.17424e-25	B2M
617	Basal_WT_Infected_Mock	4.57915e-28	-0.571502	0.878	0.974	9.97065e-24	S100A14
618	Basal_WT_Infected_Mock	1.42081e-27	0.660418	1	1	3.09368e-23	SLPI
619	Basal_WT_Infected_Mock	4.93757e-27	-0.834956	0.733	0.887	1.07511e-22	HMGN2
620	Basal_WT_Infected_Mock	2.49318e-24	0.721576	0.989	0.967	5.42865e-20	HLA-B
621	Basal_WT_Infected_Mock	3.34187e-24	0.981625	0.928	0.796	7.27659e-20	NUPR1
622	Basal_WT_Infected_Mock	6.48514e-24	0.716727	0.794	0.623	1.41207e-19	S100P
623	Basal_WT_Infected_Mock	2.47728e-22	-0.902423	0.672	0.895	5.39403e-18	HIST1H4C
624	Basal_WT_Infected_Mock	9.88467e-22	0.501594	0.878	0.678	2.15229e-17	IFI16
625	Basal_WT_Infected_Mock	6.24334e-21	0.505027	0.8	0.509	1.35942e-16	C15orf48
626	Basal_WT_Infected_Mock	9.61347e-20	-0.846601	0.828	0.917	2.09324e-15	TUBA1B
627	Basal_WT_Infected_Mock	8.50209e-19	-0.568377	0.706	0.849	1.85125e-14	FABP5
628	Basal_WT_Infected_Mock	9.23681e-15	0.636471	0.661	0.331	2.01122e-10	FN1
629	Basal_WT_Infected_Mock	2.1464e-14	0.510299	0.911	0.841	4.67356e-10	CXCL17
630	Basal_WT_Infected_Mock	2.85916e-12	0.564802	0.844	0.712	6.22554e-08	S100A9
631	Basal_WT_Infected_Mock	4.06882e-12	-0.553815	0.939	0.986	8.85946e-08	MT1X
632	Basal_WT_Infected_Mock	4.48914e-12	0.512203	0.889	0.762	9.77466e-08	TNC
633	Basal_WT_Infected_Mock	1.80575e-11	0.551686	0.994	0.982	3.93184e-07	HLA-A
634	Basal_WT_Infected_Mock	5.86016e-11	0.514308	1	0.995	1.27599e-06	PSAP
635	Basal_WT_Infected_Mock	2.45717e-07	-0.65649	0.056	0.211	0.00535023	TOP2A
636	Basal_WT_Infected_Mock	0.000102809	0.50854	0.778	0.652	1	TAGLN
637	Basal_WT_Infected_Mock	0.000499373	0.5228	0.806	0.728	1	MMP13
638	Basal_WT_Infected_Mock	0.0039453	0.511972	0.644	0.531	1	PLAT
639	Ciliated_NS1_Bystander_Mock	0	2.60788	0.976	0.054	0	IFIT2
640	Ciliated_NS1_Bystander_Mock	0	2.26652	0.989	0.087	0	IFIT1
641	Ciliated_NS1_Bystander_Mock	0	2.06243	0.823	0	0	CXCL10
642	Ciliated_NS1_Bystander_Mock	0	1.89361	0.984	0.027	0	IFI44L
643	Ciliated_NS1_Bystander_Mock	0	1.13409	0.778	0.005	0	OASL
644	Ciliated_NS1_Bystander_Mock	1.24244e-299	1.25612	0.923	0.081	2.7053e-295	EPSTI1
645	Ciliated_NS1_Bystander_Mock	6.00246e-296	2.30539	0.992	0.151	1.30698e-291	IFIT3
646	Ciliated_NS1_Bystander_Mock	1.96887e-288	1.26516	0.91	0.082	4.28702e-284	CMPK2
647	Ciliated_NS1_Bystander_Mock	9.16975e-286	1.5444	0.894	0.076	1.99662e-281	RSAD2
648	Ciliated_NS1_Bystander_Mock	1.86245e-280	1.3146	0.902	0.092	4.0553e-276	OAS3
649	Ciliated_NS1_Bystander_Mock	3.30744e-273	1.92031	0.989	0.192	7.20162e-269	MX1
650	Ciliated_NS1_Bystander_Mock	4.11509e-261	1.32042	0.921	0.128	8.96019e-257	OAS1
651	Ciliated_NS1_Bystander_Mock	4.9983e-242	3.3838	1	0.325	1.08833e-237	ISG15
652	Ciliated_NS1_Bystander_Mock	2.58077e-241	1.95431	0.992	0.282	5.61937e-237	IFI6
653	Ciliated_NS1_Bystander_Mock	3.45637e-237	1.18327	0.905	0.153	7.52589e-233	HELZ2
654	Ciliated_NS1_Bystander_Mock	1.86169e-236	1.08991	0.886	0.131	4.05363e-232	IFI44
655	Ciliated_NS1_Bystander_Mock	3.15726e-230	0.72942	0.675	0.027	6.87462e-226	HERC5
656	Ciliated_NS1_Bystander_Mock	1.8318e-229	1.0401	0.892	0.145	3.98856e-225	XAF1
657	Ciliated_NS1_Bystander_Mock	2.0351e-223	1.16497	0.579	0.005	4.43123e-219	CXCL11
658	Ciliated_NS1_Bystander_Mock	1.03894e-206	1.47907	0.947	0.284	2.26219e-202	OAS2
659	Ciliated_NS1_Bystander_Mock	2.18379e-204	1.40077	0.95	0.285	4.75498e-200	MX2
660	Ciliated_NS1_Bystander_Mock	1.24222e-196	1.8297	0.979	0.377	2.70482e-192	IFI27
661	Ciliated_NS1_Bystander_Mock	1.42387e-194	1.0082	0.87	0.192	3.10033e-190	IRF7
662	Ciliated_NS1_Bystander_Mock	1.16081e-191	0.820544	0.733	0.085	2.52754e-187	DDX60L
663	Ciliated_NS1_Bystander_Mock	3.50741e-186	1.95715	1	0.667	7.63704e-182	NUPR1
664	Ciliated_NS1_Bystander_Mock	5.31712e-180	0.68235	0.648	0.056	1.15775e-175	DDX58
665	Ciliated_NS1_Bystander_Mock	1.78535e-177	0.97778	0.807	0.159	3.88742e-173	SAMD9L
666	Ciliated_NS1_Bystander_Mock	4.92013e-173	1.48266	0.995	0.776	1.07131e-168	IFITM3
667	Ciliated_NS1_Bystander_Mock	4.46167e-172	0.677948	0.471	0.007	9.71485e-168	TNFSF13B
668	Ciliated_NS1_Bystander_Mock	2.42962e-171	0.770875	0.653	0.069	5.29025e-167	BST2
669	Ciliated_NS1_Bystander_Mock	1.71518e-168	1.37962	0.96	0.46	3.73464e-164	ISG20
670	Ciliated_NS1_Bystander_Mock	1.71778e-166	1.22368	0.955	0.501	3.74029e-162	STAT1
671	Ciliated_NS1_Bystander_Mock	1.15587e-164	0.832757	0.78	0.152	2.5168e-160	IFI35
672	Ciliated_NS1_Bystander_Mock	5.81371e-161	0.97647	0.87	0.269	1.26588e-156	USP18
673	Ciliated_NS1_Bystander_Mock	2.48567e-159	0.941543	0.86	0.245	5.4123e-155	HERC6
674	Ciliated_NS1_Bystander_Mock	1.56698e-151	1.17668	1	0.988	3.41194e-147	MT2A
675	Ciliated_NS1_Bystander_Mock	2.41311e-150	0.511513	0.497	0.027	5.25431e-146	BATF2
676	Ciliated_NS1_Bystander_Mock	4.77306e-144	0.519837	0.447	0.018	1.03929e-139	IFITM1
677	Ciliated_NS1_Bystander_Mock	7.56032e-141	1.22026	0.942	0.637	1.64618e-136	RNF213
678	Ciliated_NS1_Bystander_Mock	1.76202e-140	0.606733	0.635	0.093	3.83662e-136	SP110
679	Ciliated_NS1_Bystander_Mock	2.33636e-138	1.08353	0.937	0.522	5.0872e-134	NT5C3A
680	Ciliated_NS1_Bystander_Mock	1.18464e-137	0.558264	0.595	0.077	2.57943e-133	SLC25A28
681	Ciliated_NS1_Bystander_Mock	6.23377e-135	0.626057	0.444	0.023	1.35734e-130	SOCS1
682	Ciliated_NS1_Bystander_Mock	1.21166e-134	0.684426	0.542	0.057	2.63828e-130	IDO1
683	Ciliated_NS1_Bystander_Mock	7.02464e-133	1.04943	0.989	0.76	1.52954e-128	LY6E
684	Ciliated_NS1_Bystander_Mock	3.53916e-132	0.760174	0.77	0.22	7.70617e-128	C19orf66
685	Ciliated_NS1_Bystander_Mock	8.49013e-132	0.652487	0.698	0.141	1.84864e-127	DDX60
686	Ciliated_NS1_Bystander_Mock	2.06313e-130	0.916923	0.886	0.41	4.49226e-126	UBE2L6
687	Ciliated_NS1_Bystander_Mock	8.71856e-129	0.846325	0.947	0.595	1.89838e-124	EIF2AK2
688	Ciliated_NS1_Bystander_Mock	6.0676e-127	1.06845	0.897	0.463	1.32116e-122	SAMD9
689	Ciliated_NS1_Bystander_Mock	3.55917e-126	0.752691	0.751	0.207	7.74975e-122	TAP1
690	Ciliated_NS1_Bystander_Mock	1.69768e-125	0.790215	0.802	0.26	3.69653e-121	STAT2
691	Ciliated_NS1_Bystander_Mock	2.06476e-125	0.945553	0.952	0.696	4.49581e-121	PARP14
692	Ciliated_NS1_Bystander_Mock	1.03795e-122	1.26165	0.971	0.815	2.26003e-118	TNFSF10
693	Ciliated_NS1_Bystander_Mock	2.49019e-122	0.586197	0.59	0.093	5.42215e-118	IFIH1
694	Ciliated_NS1_Bystander_Mock	2.15788e-121	0.845696	0.939	0.556	4.69856e-117	PLSCR1
695	Ciliated_NS1_Bystander_Mock	4.14743e-115	1.08966	0.913	0.57	9.03062e-111	WARS
696	Ciliated_NS1_Bystander_Mock	5.90654e-114	0.647995	0.659	0.148	1.28609e-109	PPM1K
697	Ciliated_NS1_Bystander_Mock	1.42755e-113	0.757502	0.828	0.318	3.10834e-109	PML
698	Ciliated_NS1_Bystander_Mock	2.03946e-113	0.771632	0.884	0.425	4.44072e-109	PARP9
699	Ciliated_NS1_Bystander_Mock	1.50109e-112	0.887743	0.722	0.212	3.26848e-108	GBP4
700	Ciliated_NS1_Bystander_Mock	1.93963e-108	0.862744	0.929	0.607	4.22335e-104	APOL6
701	Ciliated_NS1_Bystander_Mock	2.86038e-106	0.615818	0.41	0.034	6.22818e-102	DUOXA2
702	Ciliated_NS1_Bystander_Mock	6.51618e-103	0.745292	0.881	0.453	1.41883e-98	TRIM22
703	Ciliated_NS1_Bystander_Mock	2.11367e-101	0.589358	0.759	0.242	4.60231e-97	RTP4
704	Ciliated_NS1_Bystander_Mock	2.54454e-100	0.649063	0.989	0.961	5.54048e-96	SPATS2L
705	Ciliated_NS1_Bystander_Mock	1.63883e-99	0.761904	0.96	0.704	3.56838e-95	TYMP
706	Ciliated_NS1_Bystander_Mock	1.89347e-97	-0.561355	0.984	0.996	4.12285e-93	DSTN
707	Ciliated_NS1_Bystander_Mock	4.18266e-94	0.584926	0.706	0.226	9.10733e-90	PARP12
708	Ciliated_NS1_Bystander_Mock	1.41765e-92	-0.685726	0.111	0.711	3.08679e-88	TMEM238
709	Ciliated_NS1_Bystander_Mock	3.74824e-87	0.762747	0.862	0.516	8.16142e-83	APOL1
710	Ciliated_NS1_Bystander_Mock	7.48953e-87	0.68694	0.931	0.708	1.63077e-82	ADAR
711	Ciliated_NS1_Bystander_Mock	4.75941e-86	0.625428	0.802	0.375	1.03631e-81	DTX3L
712	Ciliated_NS1_Bystander_Mock	1.51891e-85	0.732513	0.923	0.682	3.30727e-81	HLA-E
713	Ciliated_NS1_Bystander_Mock	4.5214e-84	0.651616	0.799	0.392	9.84489e-80	TRIM25
714	Ciliated_NS1_Bystander_Mock	4.95543e-84	0.688013	0.741	0.313	1.079e-79	IFI16
715	Ciliated_NS1_Bystander_Mock	8.11365e-82	0.603671	0.667	0.222	1.76667e-77	APOL2
716	Ciliated_NS1_Bystander_Mock	8.165e-81	0.55491	0.696	0.252	1.77785e-76	PNPT1
717	Ciliated_NS1_Bystander_Mock	6.83431e-78	0.666736	0.868	0.562	1.4881e-73	OPTN
718	Ciliated_NS1_Bystander_Mock	2.17843e-76	0.656357	0.884	0.565	4.7433e-72	ZNFX1
719	Ciliated_NS1_Bystander_Mock	8.4938e-76	0.770402	0.907	0.605	1.84944e-71	IFITM2
720	Ciliated_NS1_Bystander_Mock	7.63977e-75	0.662437	0.474	0.098	1.66348e-70	MMP13
721	Ciliated_NS1_Bystander_Mock	1.64962e-74	0.836282	0.992	0.901	3.59188e-70	KRT17
722	Ciliated_NS1_Bystander_Mock	6.4301e-73	0.615455	0.839	0.527	1.40009e-68	RBCK1
723	Ciliated_NS1_Bystander_Mock	2.95849e-72	0.728465	0.847	0.52	6.44182e-68	ZC3HAV1
724	Ciliated_NS1_Bystander_Mock	5.60833e-72	-0.614563	0.577	0.865	1.22116e-67	RBMX
725	Ciliated_NS1_Bystander_Mock	1.26608e-69	-0.640707	0.725	0.935	2.75675e-65	WDR66
726	Ciliated_NS1_Bystander_Mock	1.2002e-66	0.514619	0.672	0.273	2.61332e-62	LGALS9
727	Ciliated_NS1_Bystander_Mock	1.60679e-66	0.534547	1	1	3.49863e-62	TMSB10
728	Ciliated_NS1_Bystander_Mock	1.63114e-65	0.518848	0.672	0.257	3.55164e-61	LAMP3
729	Ciliated_NS1_Bystander_Mock	2.13467e-65	0.545288	0.865	0.573	4.64802e-61	SHISA5
730	Ciliated_NS1_Bystander_Mock	3.66641e-65	0.546627	0.907	0.718	7.98325e-61	AC090498.1
731	Ciliated_NS1_Bystander_Mock	6.61805e-64	-0.51886	0.108	0.6	1.44101e-59	MT-ATP8
732	Ciliated_NS1_Bystander_Mock	3.95854e-63	0.67164	0.892	0.686	8.61932e-59	GBP1
733	Ciliated_NS1_Bystander_Mock	6.12665e-63	-0.592765	0.775	0.945	1.33402e-58	LRRIQ1
734	Ciliated_NS1_Bystander_Mock	7.13132e-63	0.507182	0.783	0.424	1.55277e-58	SP100
735	Ciliated_NS1_Bystander_Mock	3.34822e-61	-0.670411	0.878	0.971	7.29042e-57	TUBA1A
736	Ciliated_NS1_Bystander_Mock	4.52737e-58	0.564472	0.765	0.408	9.85789e-54	PSMB9
737	Ciliated_NS1_Bystander_Mock	2.51358e-56	0.512494	0.759	0.398	5.47307e-52	SCO2
738	Ciliated_NS1_Bystander_Mock	7.01543e-56	-0.52934	0.392	0.764	1.52754e-51	FCF1
739	Ciliated_NS1_Bystander_Mock	4.94929e-53	0.631262	0.952	0.802	1.07766e-48	HES4
740	Ciliated_NS1_Bystander_Mock	8.7816e-53	0.6308	0.892	0.681	1.91211e-48	IRF1
741	Ciliated_NS1_Bystander_Mock	1.34765e-49	-0.520417	0.794	0.932	2.93436e-45	CCDC146
742	Ciliated_NS1_Bystander_Mock	1.46147e-49	-0.504424	0.73	0.909	3.1822e-45	CFAP43
743	Ciliated_NS1_Bystander_Mock	5.85609e-49	0.78602	1	0.996	1.27511e-44	S100A2
744	Ciliated_NS1_Bystander_Mock	5.01066e-45	0.645527	0.839	0.541	1.09102e-40	C15orf48
745	Ciliated_NS1_Bystander_Mock	9.71246e-40	-0.508381	0.463	0.756	2.11479e-35	DYDC2
746	Ciliated_NS1_Bystander_Mock	2.1023e-36	-0.507707	0.931	0.976	4.57754e-32	CTGF
747	Ciliated_NS1_Bystander_Mock	4.89201e-36	-0.596673	0.759	0.91	1.06519e-31	CYP4B1
748	Ciliated_NS1_Bystander_Mock	1.75266e-34	0.579747	0.534	0.247	3.81623e-30	MARCKSL1
749	Ciliated_NS1_Bystander_Mock	3.32916e-33	0.55643	0.852	0.657	7.24892e-29	ID1
750	Ciliated_NS1_Bystander_Mock	5.2489e-31	0.86173	1	0.998	1.1429e-26	SCGB3A1
751	Ciliated_NS1_Bystander_Mock	7.55225e-30	0.506408	0.82	0.639	1.64443e-25	HRASLS2
752	Ciliated_NS1_Bystander_Mock	3.16744e-29	-0.630558	0.31	0.594	6.89679e-25	BCYRN1
753	Ciliated_NS1_Bystander_Mock	1.80165e-24	0.539723	0.693	0.464	3.92292e-20	TIMP1
754	Ciliated_NS1_Bystander_Mock	1.16125e-19	-0.657309	0.519	0.733	2.52851e-15	LYPD2
755	Ciliated_NS1_Bystander_Mock	1.33281e-13	0.527016	0.952	0.918	2.90206e-09	MSMB
756	Ciliated_NS1_Bystander_Mock	3.77645e-13	0.574295	0.429	0.268	8.22284e-09	KRT6A
757	Ciliated_NS1_Bystander_Mock	1.48929e-10	-0.632812	0.841	0.881	3.24278e-06	SCGB1A1
758	Ciliated_NS1_Bystander_Mock	2.91934e-07	0.518001	0.995	0.995	0.00635657	BPIFA1
759	Ciliated_NS1_Bystander_Mock	0.000517033	0.506503	0.376	0.307	1	KRT5
760	Ciliated_NS1_Infected_Mock	0	3.06148	0.995	0.054	0	IFIT2
761	Ciliated_NS1_Infected_Mock	0	2.52062	0.998	0.151	0	IFIT3
762	Ciliated_NS1_Infected_Mock	0	2.26152	0.993	0.087	0	IFIT1
763	Ciliated_NS1_Infected_Mock	0	2.12797	0.905	0	0	CXCL10
764	Ciliated_NS1_Infected_Mock	0	1.75277	0.964	0.027	0	IFI44L
765	Ciliated_NS1_Infected_Mock	0	1.64744	0.944	0.076	0	RSAD2
766	Ciliated_NS1_Infected_Mock	0	1.44067	0.914	0.005	0	OASL
767	Ciliated_NS1_Infected_Mock	0	1.1282	0.917	0.081	0	EPSTI1
768	Ciliated_NS1_Infected_Mock	5.5283e-293	1.23269	0.894	0.092	1.20373e-288	OAS3
769	Ciliated_NS1_Infected_Mock	1.17789e-292	1.79293	0.977	0.192	2.56474e-288	MX1
770	Ciliated_NS1_Infected_Mock	5.85171e-291	1.18338	0.712	0.005	1.27415e-286	CXCL11
771	Ciliated_NS1_Infected_Mock	1.45925e-281	1.3478	0.917	0.128	3.17737e-277	OAS1
772	Ciliated_NS1_Infected_Mock	2.54544e-273	1.01647	0.732	0.023	5.54245e-269	SOCS1
773	Ciliated_NS1_Infected_Mock	3.0726e-270	3.46992	1	0.325	6.69029e-266	ISG15
774	Ciliated_NS1_Infected_Mock	9.36342e-269	1.77163	0.993	0.282	2.03879e-264	IFI6
775	Ciliated_NS1_Infected_Mock	1.13025e-263	1.066	0.84	0.082	2.46101e-259	CMPK2
776	Ciliated_NS1_Infected_Mock	3.84211e-259	0.770842	0.718	0.027	8.36581e-255	HERC5
777	Ciliated_NS1_Infected_Mock	1.15356e-253	0.793196	0.642	0.007	2.51176e-249	TNFSF13B
778	Ciliated_NS1_Infected_Mock	1.12826e-241	0.615556	0.687	0.027	2.45667e-237	BATF2
779	Ciliated_NS1_Infected_Mock	1.19893e-238	1.95168	0.993	0.377	2.61056e-234	IFI27
780	Ciliated_NS1_Infected_Mock	1.4521e-232	0.986982	0.867	0.145	3.16181e-228	XAF1
781	Ciliated_NS1_Infected_Mock	1.66884e-231	0.947429	0.854	0.131	3.63372e-227	IFI44
782	Ciliated_NS1_Infected_Mock	5.4009e-229	1.05095	0.86	0.153	1.17599e-224	HELZ2
783	Ciliated_NS1_Infected_Mock	4.31966e-227	1.35107	0.948	0.285	9.40563e-223	MX2
784	Ciliated_NS1_Infected_Mock	8.40009e-220	0.952329	0.896	0.192	1.82903e-215	IRF7
785	Ciliated_NS1_Infected_Mock	4.26675e-219	0.995172	0.703	0.057	9.29041e-215	IDO1
786	Ciliated_NS1_Infected_Mock	6.58403e-218	2.06696	0.998	0.667	1.43361e-213	NUPR1
787	Ciliated_NS1_Infected_Mock	4.87929e-217	0.693453	0.712	0.056	1.06242e-212	DDX58
788	Ciliated_NS1_Infected_Mock	3.63811e-206	1.42984	1	0.776	7.92161e-202	IFITM3
789	Ciliated_NS1_Infected_Mock	5.49999e-203	1.4018	0.502	0	1.19757e-198	IFNL1
790	Ciliated_NS1_Infected_Mock	7.65217e-203	1.29196	0.903	0.284	1.66618e-198	OAS2
791	Ciliated_NS1_Infected_Mock	7.57469e-199	0.655529	0.698	0.069	1.64931e-194	BST2
792	Ciliated_NS1_Infected_Mock	9.17869e-198	1.45075	0.968	0.46	1.99857e-193	ISG20
793	Ciliated_NS1_Infected_Mock	2.48097e-195	0.742303	0.721	0.085	5.40206e-191	DDX60L
794	Ciliated_NS1_Infected_Mock	1.0167e-186	0.644933	0.73	0.093	2.21377e-182	SP110
795	Ciliated_NS1_Infected_Mock	2.05575e-181	0.557538	0.682	0.077	4.47618e-177	SLC25A28
796	Ciliated_NS1_Infected_Mock	8.18627e-180	1.09274	1	0.988	1.78248e-175	MT2A
797	Ciliated_NS1_Infected_Mock	8.20535e-180	0.738782	0.804	0.152	1.78663e-175	IFI35
798	Ciliated_NS1_Infected_Mock	1.30914e-179	0.836856	0.802	0.159	2.85053e-175	SAMD9L
799	Ciliated_NS1_Infected_Mock	5.39444e-179	0.732845	0.57	0.034	1.17458e-174	DUOXA2
800	Ciliated_NS1_Infected_Mock	1.8455e-173	0.77575	0.847	0.22	4.01839e-169	C19orf66
801	Ciliated_NS1_Infected_Mock	4.04038e-170	0.814291	0.869	0.245	8.79753e-166	HERC6
802	Ciliated_NS1_Infected_Mock	5.55019e-169	1.1084	0.95	0.522	1.2085e-164	NT5C3A
803	Ciliated_NS1_Infected_Mock	3.29767e-167	1.16187	0.968	0.57	7.18035e-163	WARS
804	Ciliated_NS1_Infected_Mock	5.63832e-167	1.35855	0.986	0.815	1.22769e-162	TNFSF10
805	Ciliated_NS1_Infected_Mock	5.76113e-159	1.095	0.926	0.501	1.25443e-154	STAT1
806	Ciliated_NS1_Infected_Mock	1.07518e-157	0.827313	0.849	0.269	2.34111e-153	USP18
807	Ciliated_NS1_Infected_Mock	3.50213e-156	1.17767	0.957	0.637	7.62553e-152	RNF213
808	Ciliated_NS1_Infected_Mock	4.45957e-155	0.716571	0.73	0.148	9.71026e-151	PPM1K
809	Ciliated_NS1_Infected_Mock	4.32557e-153	0.996574	0.786	0.212	9.4185e-149	GBP4
810	Ciliated_NS1_Infected_Mock	5.23182e-153	-0.762851	0.977	0.996	1.13918e-148	DSTN
811	Ciliated_NS1_Infected_Mock	5.22797e-149	0.59746	0.73	0.141	1.13834e-144	DDX60
812	Ciliated_NS1_Infected_Mock	7.59255e-146	1.01351	0.914	0.463	1.6532e-141	SAMD9
813	Ciliated_NS1_Infected_Mock	3.59456e-145	1.22268	0.385	0.004	7.8268e-141	CCL5
814	Ciliated_NS1_Infected_Mock	7.00996e-141	1.17293	0.358	0	1.52635e-136	IFNL3
815	Ciliated_NS1_Infected_Mock	2.32489e-139	0.853839	0.89	0.41	5.0622e-135	UBE2L6
816	Ciliated_NS1_Infected_Mock	5.32834e-139	1.1372	0.354	0	1.16019e-134	IFNL2
817	Ciliated_NS1_Infected_Mock	7.36999e-139	0.512257	0.568	0.071	1.60474e-134	LMO2
818	Ciliated_NS1_Infected_Mock	5.60569e-138	0.516177	0.617	0.093	1.22058e-133	IFIH1
819	Ciliated_NS1_Infected_Mock	7.73591e-138	0.797984	0.649	0.116	1.68442e-133	CX3CL1
820	Ciliated_NS1_Infected_Mock	8.48087e-138	0.884534	0.982	0.76	1.84662e-133	LY6E
821	Ciliated_NS1_Infected_Mock	5.15039e-134	0.892544	0.966	0.605	1.12145e-129	IFITM2
822	Ciliated_NS1_Infected_Mock	3.79057e-133	0.662834	0.755	0.207	8.25359e-129	TAP1
823	Ciliated_NS1_Infected_Mock	8.28972e-130	1.13742	0.914	0.52	1.805e-125	ZC3HAV1
824	Ciliated_NS1_Infected_Mock	7.94612e-123	-1.05587	0.82	0.971	1.73019e-118	TUBA1A
825	Ciliated_NS1_Infected_Mock	3.89697e-122	-0.890009	0.669	0.935	8.48527e-118	WDR66
826	Ciliated_NS1_Infected_Mock	1.80314e-121	0.666006	0.784	0.26	3.92616e-117	STAT2
827	Ciliated_NS1_Infected_Mock	5.21891e-120	-0.871195	0.7	0.945	1.13636e-115	LRRIQ1
828	Ciliated_NS1_Infected_Mock	1.28537e-119	0.528357	0.703	0.176	2.79875e-115	MYD88
829	Ciliated_NS1_Infected_Mock	6.67018e-119	0.663576	0.723	0.205	1.45237e-114	FAM46A
830	Ciliated_NS1_Infected_Mock	7.36692e-118	0.677519	0.827	0.318	1.60407e-113	PML
831	Ciliated_NS1_Infected_Mock	1.3483e-115	-0.738335	0.811	0.982	2.93579e-111	ALCAM
832	Ciliated_NS1_Infected_Mock	3.5323e-114	0.593841	0.568	0.101	7.69124e-110	PLAUR
833	Ciliated_NS1_Infected_Mock	8.09378e-111	0.567708	0.563	0.098	1.76234e-106	MMP13
834	Ciliated_NS1_Infected_Mock	8.86305e-110	-0.704818	0.106	0.711	1.92984e-105	TMEM238
835	Ciliated_NS1_Infected_Mock	9.22068e-110	1.18358	0.89	0.523	2.00771e-105	PMAIP1
836	Ciliated_NS1_Infected_Mock	1.64571e-108	-0.742988	0.493	0.865	3.58337e-104	RBMX
837	Ciliated_NS1_Infected_Mock	7.74607e-108	-0.730644	0.723	0.965	1.68663e-103	AKAP9
838	Ciliated_NS1_Infected_Mock	7.80001e-108	-0.837072	0.973	0.998	1.69837e-103	TUBB4B
839	Ciliated_NS1_Infected_Mock	1.74201e-107	0.746746	0.944	0.682	3.79304e-103	HLA-E
840	Ciliated_NS1_Infected_Mock	5.5211e-107	-0.651919	0.856	0.992	1.20216e-102	KTN1
841	Ciliated_NS1_Infected_Mock	3.38158e-105	-0.786199	0.637	0.909	7.36305e-101	CFAP43
842	Ciliated_NS1_Infected_Mock	3.48441e-105	0.821424	0.93	0.681	7.58696e-101	IRF1
843	Ciliated_NS1_Infected_Mock	4.01121e-105	0.728166	0.914	0.565	8.73401e-101	ZNFX1
844	Ciliated_NS1_Infected_Mock	2.49129e-104	-0.767724	0.962	0.999	5.42453e-100	HSP90AA1
845	Ciliated_NS1_Infected_Mock	8.28032e-102	0.613538	0.998	0.901	1.80296e-97	KRT17
846	Ciliated_NS1_Infected_Mock	1.41236e-101	0.531482	0.745	0.252	3.07526e-97	PNPT1
847	Ciliated_NS1_Infected_Mock	4.99824e-101	-0.771662	0.543	0.89	1.08832e-96	DNAH12
848	Ciliated_NS1_Infected_Mock	8.29111e-101	-0.693556	0.628	0.929	1.80531e-96	PCM1
849	Ciliated_NS1_Infected_Mock	1.61908e-99	0.561612	0.757	0.273	3.52538e-95	LGALS9
850	Ciliated_NS1_Infected_Mock	2.33455e-99	-0.767454	0.716	0.932	5.08325e-95	CCDC146
851	Ciliated_NS1_Infected_Mock	3.30639e-99	-0.729612	0.484	0.864	7.19934e-95	MAP9
852	Ciliated_NS1_Infected_Mock	1.00858e-98	0.614667	0.7	0.222	2.19607e-94	APOL2
853	Ciliated_NS1_Infected_Mock	1.0139e-98	0.656361	0.842	0.425	2.20766e-94	PARP9
854	Ciliated_NS1_Infected_Mock	2.86613e-98	0.513411	0.73	0.242	6.2407e-94	RTP4
855	Ciliated_NS1_Infected_Mock	3.22479e-96	-0.689435	0.854	0.99	7.02166e-92	BASP1
856	Ciliated_NS1_Infected_Mock	6.47538e-95	0.803967	0.912	0.696	1.40995e-90	PARP14
857	Ciliated_NS1_Infected_Mock	2.92089e-94	-0.782256	0.712	0.952	6.35995e-90	ABHD2
858	Ciliated_NS1_Infected_Mock	4.11578e-94	0.60128	0.779	0.313	8.96171e-90	IFI16
859	Ciliated_NS1_Infected_Mock	2.38455e-93	-0.715354	0.676	0.92	5.19213e-89	BBOF1
860	Ciliated_NS1_Infected_Mock	2.81118e-90	-0.719755	0.723	0.942	6.12106e-86	HSPH1
861	Ciliated_NS1_Infected_Mock	1.09538e-88	-0.634637	0.883	0.987	2.38508e-84	HSP90AB1
862	Ciliated_NS1_Infected_Mock	1.79479e-88	-0.643585	0.574	0.894	3.90798e-84	TTC3
863	Ciliated_NS1_Infected_Mock	4.34009e-88	-0.842244	0.917	0.976	9.45011e-84	CTGF
864	Ciliated_NS1_Infected_Mock	4.47255e-87	0.62742	0.588	0.159	9.73853e-83	BBC3
865	Ciliated_NS1_Infected_Mock	8.1955e-87	0.735401	0.867	0.516	1.78449e-82	APOL1
866	Ciliated_NS1_Infected_Mock	2.47821e-86	-0.717431	0.651	0.896	5.39605e-82	DZIP3
867	Ciliated_NS1_Infected_Mock	2.58826e-86	-0.709945	0.529	0.884	5.63568e-82	ERICH3
868	Ciliated_NS1_Infected_Mock	2.79742e-85	-0.671832	0.556	0.888	6.09111e-81	ARHGAP18
869	Ciliated_NS1_Infected_Mock	8.59002e-85	-0.659897	0.604	0.894	1.87039e-80	GCC2
870	Ciliated_NS1_Infected_Mock	1.65096e-84	-0.637144	0.649	0.917	3.5948e-80	HIPK1
871	Ciliated_NS1_Infected_Mock	2.12224e-84	0.596828	0.811	0.389	4.62097e-80	TRIM38
872	Ciliated_NS1_Infected_Mock	7.79574e-84	0.652176	0.858	0.499	1.69744e-79	CH17-189H20.1
873	Ciliated_NS1_Infected_Mock	1.06498e-83	-0.607919	0.459	0.827	2.3189e-79	RB1CC1
874	Ciliated_NS1_Infected_Mock	1.7175e-83	-0.650703	0.489	0.851	3.73968e-79	HYDIN
875	Ciliated_NS1_Infected_Mock	3.31287e-83	0.598207	0.989	0.898	7.21345e-79	NCOA7
876	Ciliated_NS1_Infected_Mock	4.91857e-83	0.605518	0.845	0.453	1.07097e-78	TRIM22
877	Ciliated_NS1_Infected_Mock	1.11454e-82	-0.649168	0.554	0.869	2.4268e-78	CFAP221
878	Ciliated_NS1_Infected_Mock	1.44099e-82	0.68427	0.872	0.556	3.13762e-78	PLSCR1
879	Ciliated_NS1_Infected_Mock	4.56793e-82	-0.544843	0.962	0.988	9.94621e-78	TBCA
880	Ciliated_NS1_Infected_Mock	5.20676e-82	-0.618596	0.495	0.849	1.13372e-77	TRAF3IP1
881	Ciliated_NS1_Infected_Mock	5.36786e-81	0.693836	0.876	0.607	1.1688e-76	APOL6
882	Ciliated_NS1_Infected_Mock	8.34732e-81	0.640024	0.881	0.595	1.81755e-76	EIF2AK2
883	Ciliated_NS1_Infected_Mock	1.57137e-80	-0.609021	0.752	0.943	3.4215e-76	ADGRF1
884	Ciliated_NS1_Infected_Mock	2.50887e-80	0.501619	0.689	0.242	5.46281e-76	PLEKHA4
885	Ciliated_NS1_Infected_Mock	1.59729e-79	-0.622331	0.556	0.884	3.47795e-75	RFX3
886	Ciliated_NS1_Infected_Mock	3.72044e-79	0.564648	0.831	0.398	8.10089e-75	SCO2
887	Ciliated_NS1_Infected_Mock	1.87882e-78	-0.575156	0.471	0.815	4.09095e-74	SYNE2
888	Ciliated_NS1_Infected_Mock	1.5384e-77	-0.61136	0.806	0.952	3.34971e-73	CCDC170
889	Ciliated_NS1_Infected_Mock	2.17671e-77	-0.56721	0.755	0.955	4.73957e-73	ATP2A2
890	Ciliated_NS1_Infected_Mock	4.75722e-77	0.724285	0.914	0.541	1.03584e-72	C15orf48
891	Ciliated_NS1_Infected_Mock	5.02825e-77	0.53005	0.836	0.408	1.09485e-72	PSMB9
892	Ciliated_NS1_Infected_Mock	5.85915e-77	-0.626881	0.507	0.852	1.27577e-72	DNAH5
893	Ciliated_NS1_Infected_Mock	5.87912e-77	-0.683107	0.752	0.918	1.28012e-72	ALDH3B1
894	Ciliated_NS1_Infected_Mock	8.59409e-77	-0.601259	0.827	0.963	1.87128e-72	DHCR24
895	Ciliated_NS1_Infected_Mock	1.81359e-76	-0.64274	0.507	0.841	3.9489e-72	SPAG17
896	Ciliated_NS1_Infected_Mock	3.16919e-76	0.728021	0.198	0	6.9006e-72	IFNB1
897	Ciliated_NS1_Infected_Mock	5.37055e-76	-0.591237	0.755	0.953	1.16938e-71	CDS1
898	Ciliated_NS1_Infected_Mock	1.39042e-75	-0.547011	0.881	0.984	3.02751e-71	ARPC1B
899	Ciliated_NS1_Infected_Mock	2.17558e-75	0.841195	0.863	0.5	4.73711e-71	NFKBIA
900	Ciliated_NS1_Infected_Mock	1.06442e-74	-0.51007	0.955	0.999	2.31766e-70	IGFBP2
901	Ciliated_NS1_Infected_Mock	1.57735e-74	-0.642449	0.437	0.809	3.43453e-70	NEK10
902	Ciliated_NS1_Infected_Mock	1.61005e-74	-0.569365	0.595	0.904	3.50572e-70	PTPRF
903	Ciliated_NS1_Infected_Mock	2.50796e-74	-0.615911	0.703	0.923	5.46082e-70	SPATA18
904	Ciliated_NS1_Infected_Mock	3.63249e-74	-0.532409	0.989	0.996	7.90939e-70	TSPAN1
905	Ciliated_NS1_Infected_Mock	3.82929e-74	-0.547185	0.745	0.953	8.3379e-70	ENAH
906	Ciliated_NS1_Infected_Mock	1.05836e-73	-0.525309	0.768	0.955	2.30446e-69	CANX
907	Ciliated_NS1_Infected_Mock	4.0369e-73	0.570753	0.865	0.562	8.78995e-69	OPTN
908	Ciliated_NS1_Infected_Mock	6.02886e-73	-0.592357	0.378	0.752	1.31272e-68	SYNE1
909	Ciliated_NS1_Infected_Mock	6.1416e-72	-0.512435	0.917	0.978	1.33727e-67	MT-ND4L
910	Ciliated_NS1_Infected_Mock	1.65184e-71	-0.564112	0.574	0.87	3.59671e-67	ZBBX
911	Ciliated_NS1_Infected_Mock	2.39633e-71	0.572697	0.93	0.704	5.21778e-67	TYMP
912	Ciliated_NS1_Infected_Mock	2.42797e-71	-0.568292	0.381	0.764	5.28666e-67	FCF1
913	Ciliated_NS1_Infected_Mock	2.88444e-71	0.545795	0.764	0.392	6.28058e-67	TRIM25
914	Ciliated_NS1_Infected_Mock	7.62378e-71	-0.595892	0.608	0.864	1.66e-66	B3GNT5
915	Ciliated_NS1_Infected_Mock	1.0201e-70	-0.517558	0.831	0.972	2.22117e-66	HDLBP
916	Ciliated_NS1_Infected_Mock	2.00633e-70	-0.50493	0.98	0.998	4.36858e-66	CALM1
917	Ciliated_NS1_Infected_Mock	2.76237e-70	-0.573225	0.998	0.999	6.01477e-66	MALAT1
918	Ciliated_NS1_Infected_Mock	1.70244e-69	-0.625063	0.532	0.837	3.7069e-65	MAP1A
919	Ciliated_NS1_Infected_Mock	3.03534e-68	-0.542099	0.858	0.96	6.60915e-64	SLC44A4
920	Ciliated_NS1_Infected_Mock	4.26502e-68	-0.512222	0.802	0.949	9.28664e-64	TAX1BP1
921	Ciliated_NS1_Infected_Mock	1.14894e-67	-0.725667	0.662	0.913	2.5017e-63	PSCA
922	Ciliated_NS1_Infected_Mock	1.82193e-67	-0.528738	0.552	0.843	3.96706e-63	ANKRD11
923	Ciliated_NS1_Infected_Mock	3.42719e-67	-0.500198	0.155	0.6	7.46236e-63	MT-ATP8
924	Ciliated_NS1_Infected_Mock	7.50137e-67	-0.597485	0.971	0.989	1.63335e-62	IGFBP7
925	Ciliated_NS1_Infected_Mock	9.70914e-67	0.521288	0.914	0.708	2.11407e-62	ADAR
926	Ciliated_NS1_Infected_Mock	1.39452e-66	0.641952	0.962	0.802	3.03642e-62	HES4
927	Ciliated_NS1_Infected_Mock	3.35516e-66	-0.618262	0.311	0.719	7.30553e-62	MAP1B
928	Ciliated_NS1_Infected_Mock	9.58329e-66	-0.562737	0.712	0.937	2.08667e-61	C21orf59
929	Ciliated_NS1_Infected_Mock	1.09348e-65	-0.515895	0.734	0.917	2.38093e-61	SYAP1
930	Ciliated_NS1_Infected_Mock	3.41986e-65	-0.558005	0.61	0.889	7.4464e-61	TNFAIP8L1
931	Ciliated_NS1_Infected_Mock	3.45296e-65	-0.548985	0.734	0.934	7.51847e-61	IDS
932	Ciliated_NS1_Infected_Mock	4.36661e-65	-0.517648	0.372	0.729	9.50785e-61	ESRRA
933	Ciliated_NS1_Infected_Mock	6.55873e-65	0.619468	0.914	0.686	1.4281e-60	GBP1
934	Ciliated_NS1_Infected_Mock	1.63335e-64	-0.513191	0.541	0.804	3.55645e-60	HECTD1
935	Ciliated_NS1_Infected_Mock	4.08004e-64	-0.559241	0.394	0.763	8.88388e-60	DTHD1
936	Ciliated_NS1_Infected_Mock	4.39117e-64	-0.536155	0.748	0.954	9.56133e-60	LRP11
937	Ciliated_NS1_Infected_Mock	5.21607e-64	-0.595475	0.761	0.919	1.13575e-59	LDLRAD1
938	Ciliated_NS1_Infected_Mock	1.03568e-63	-0.522081	0.453	0.781	2.25508e-59	SPEF2
939	Ciliated_NS1_Infected_Mock	1.08967e-63	-0.609441	0.493	0.796	2.37264e-59	C21orf58
940	Ciliated_NS1_Infected_Mock	1.09694e-63	-0.50408	0.685	0.915	2.38848e-59	MLLT4
941	Ciliated_NS1_Infected_Mock	3.0205e-63	-0.544094	0.392	0.74	6.57684e-59	DYNC2H1
942	Ciliated_NS1_Infected_Mock	3.76559e-63	-0.547382	0.554	0.824	8.1992e-59	WDR60
943	Ciliated_NS1_Infected_Mock	7.06673e-63	-0.506592	0.941	0.985	1.53871e-58	CETN2
944	Ciliated_NS1_Infected_Mock	8.75614e-63	-0.527079	0.827	0.927	1.90656e-58	ENKUR
945	Ciliated_NS1_Infected_Mock	9.35081e-63	-0.561078	0.768	0.93	2.03605e-58	ZMYND10
946	Ciliated_NS1_Infected_Mock	1.15687e-62	-0.534976	0.939	0.973	2.51896e-58	CAPS
947	Ciliated_NS1_Infected_Mock	1.17959e-62	-0.554938	0.624	0.88	2.56843e-58	FAM227A
948	Ciliated_NS1_Infected_Mock	1.27323e-62	-0.5103	0.658	0.891	2.77234e-58	LIMS1
949	Ciliated_NS1_Infected_Mock	3.9433e-62	-0.548118	0.608	0.867	8.58613e-58	CFAP45
950	Ciliated_NS1_Infected_Mock	5.66516e-62	0.545656	0.678	0.286	1.23353e-57	KLF4
951	Ciliated_NS1_Infected_Mock	1.93308e-61	-0.539655	0.696	0.905	4.2091e-57	LRRC10B
952	Ciliated_NS1_Infected_Mock	2.16116e-61	-0.502602	0.437	0.768	4.70572e-57	TMF1
953	Ciliated_NS1_Infected_Mock	4.64085e-61	-0.500644	0.628	0.856	1.0105e-56	DNAJC10
954	Ciliated_NS1_Infected_Mock	7.68335e-61	-0.545339	0.64	0.884	1.67297e-56	CDHR3
955	Ciliated_NS1_Infected_Mock	4.27574e-60	-0.521038	0.5	0.788	9.30999e-56	STK33
956	Ciliated_NS1_Infected_Mock	5.26181e-60	-0.555213	0.577	0.837	1.14571e-55	WDR54
957	Ciliated_NS1_Infected_Mock	7.44819e-60	-0.518934	0.556	0.825	1.62177e-55	NR2F2
958	Ciliated_NS1_Infected_Mock	1.08073e-59	1.04453	0.986	0.918	2.35319e-55	MSMB
959	Ciliated_NS1_Infected_Mock	1.11416e-59	-0.538446	0.829	0.946	2.42597e-55	DNAAF1
960	Ciliated_NS1_Infected_Mock	1.44717e-59	-0.538677	0.779	0.913	3.15107e-55	SAXO2
961	Ciliated_NS1_Infected_Mock	1.76843e-59	-0.567248	0.845	0.938	3.85058e-55	SNTN
962	Ciliated_NS1_Infected_Mock	6.28585e-59	0.567951	0.748	0.375	1.36868e-54	ZFP36L2
963	Ciliated_NS1_Infected_Mock	1.23649e-58	-0.527974	0.622	0.85	2.69234e-54	CDHR4
964	Ciliated_NS1_Infected_Mock	2.7759e-58	-0.573167	0.399	0.763	6.04425e-54	RP1
965	Ciliated_NS1_Infected_Mock	6.5195e-58	-0.542033	0.342	0.696	1.41955e-53	CCDC181
966	Ciliated_NS1_Infected_Mock	1.50534e-57	-0.575608	0.748	0.919	3.27773e-53	CTXN1
967	Ciliated_NS1_Infected_Mock	1.82575e-57	-0.529015	0.725	0.896	3.97539e-53	CC2D2A
968	Ciliated_NS1_Infected_Mock	1.92693e-57	-0.559631	0.541	0.82	4.1957e-53	RP11-620J15.3
969	Ciliated_NS1_Infected_Mock	6.48638e-57	-0.746382	0.764	0.91	1.41234e-52	CYP4B1
970	Ciliated_NS1_Infected_Mock	1.13389e-56	-0.507744	0.45	0.763	2.46893e-52	DNAH7
971	Ciliated_NS1_Infected_Mock	4.2575e-56	-0.50895	0.892	0.959	9.27028e-52	PIFO
972	Ciliated_NS1_Infected_Mock	5.72839e-56	-0.525584	0.417	0.736	1.2473e-51	CASC1
973	Ciliated_NS1_Infected_Mock	8.55532e-56	-0.532475	0.881	0.953	1.86284e-51	CTSS
974	Ciliated_NS1_Infected_Mock	1.85705e-55	-0.506063	0.928	0.969	4.04355e-51	TPPP3
975	Ciliated_NS1_Infected_Mock	4.36643e-55	0.504455	0.836	0.535	9.50747e-51	GLRX
976	Ciliated_NS1_Infected_Mock	8.56709e-55	-0.5009	0.836	0.949	1.8654e-50	FOXJ1
977	Ciliated_NS1_Infected_Mock	4.22681e-54	-0.503036	0.565	0.825	9.20345e-50	KIAA1211L
978	Ciliated_NS1_Infected_Mock	8.95098e-54	-0.512679	0.509	0.794	1.94899e-49	FHAD1
979	Ciliated_NS1_Infected_Mock	1.45298e-53	-0.500277	0.511	0.8	3.16373e-49	MNS1
980	Ciliated_NS1_Infected_Mock	1.20472e-52	-0.500174	0.538	0.8	2.62315e-48	SQLE
981	Ciliated_NS1_Infected_Mock	5.28294e-52	0.536713	0.912	0.664	1.15031e-47	KRT23
982	Ciliated_NS1_Infected_Mock	6.35404e-51	0.788792	1	0.998	1.38353e-46	SCGB3A1
983	Ciliated_NS1_Infected_Mock	1.05962e-50	-0.636804	0.552	0.808	2.30722e-46	ALOX15
984	Ciliated_NS1_Infected_Mock	3.25294e-50	-0.513465	0.716	0.903	7.08295e-46	CFAP53
985	Ciliated_NS1_Infected_Mock	6.23797e-50	-0.504217	0.691	0.875	1.35826e-45	FAM92B
986	Ciliated_NS1_Infected_Mock	9.08393e-49	0.505747	0.624	0.277	1.97794e-44	EDN1
987	Ciliated_NS1_Infected_Mock	1.18241e-46	-0.531901	0.523	0.756	2.57458e-42	DYDC2
988	Ciliated_NS1_Infected_Mock	1.31106e-46	0.503775	0.691	0.339	2.85471e-42	BIRC3
989	Ciliated_NS1_Infected_Mock	3.72126e-46	0.89569	0.804	0.523	8.10266e-42	CXCL8
990	Ciliated_NS1_Infected_Mock	1.90368e-45	0.647918	0.831	0.589	4.14507e-41	TNFAIP3
991	Ciliated_NS1_Infected_Mock	1.05648e-43	0.555343	0.516	0.193	2.30038e-39	CCL20
992	Ciliated_NS1_Infected_Mock	6.49951e-43	-0.510095	0.378	0.675	1.4152e-38	SRGAP3-AS2
993	Ciliated_NS1_Infected_Mock	1.41448e-40	-0.57029	0.775	0.913	3.07988e-36	TMEM190
994	Ciliated_NS1_Infected_Mock	1.46654e-40	-0.575871	0.899	0.946	3.19325e-36	HES1
995	Ciliated_NS1_Infected_Mock	3.09978e-39	0.50499	0.869	0.639	6.74945e-35	HRASLS2
996	Ciliated_NS1_Infected_Mock	7.4091e-39	-0.536824	0.734	0.858	1.61326e-34	TUBA1B
997	Ciliated_NS1_Infected_Mock	1.01535e-37	-0.577842	0.725	0.864	2.21081e-33	CCDC80
998	Ciliated_NS1_Infected_Mock	2.30071e-35	-0.65619	0.327	0.594	5.00957e-31	BCYRN1
999	Ciliated_NS1_Infected_Mock	2.32317e-17	-0.645217	0.597	0.733	5.05848e-13	LYPD2
1000	Ciliated_WT_Bystander_Mock	4.60293e-160	0.878549	0.519	0.027	1.00224e-155	IFI44L
1001	Ciliated_WT_Bystander_Mock	7.00992e-159	1.80905	0.928	0.325	1.52634e-154	ISG15
1002	Ciliated_WT_Bystander_Mock	1.67842e-129	0.943497	0.533	0.054	3.65459e-125	IFIT2
1003	Ciliated_WT_Bystander_Mock	3.72692e-124	0.50441	0.588	0.081	8.11499e-120	EPSTI1
1004	Ciliated_WT_Bystander_Mock	3.78023e-120	0.930754	0.58	0.087	8.23107e-116	IFIT1
1005	Ciliated_WT_Bystander_Mock	8.22175e-117	1.15587	1	0.996	1.7902e-112	S100A2
1006	Ciliated_WT_Bystander_Mock	2.12525e-116	0.967019	0.669	0.151	4.62752e-112	IFIT3
1007	Ciliated_WT_Bystander_Mock	6.1522e-105	0.905277	0.702	0.192	1.33958e-100	MX1
1008	Ciliated_WT_Bystander_Mock	1.97441e-92	1.07246	1	0.901	4.29907e-88	KRT17
1009	Ciliated_WT_Bystander_Mock	5.36174e-89	0.567079	0.489	0.082	1.16747e-84	CMPK2
1010	Ciliated_WT_Bystander_Mock	5.06385e-87	1.40773	0.749	0.268	1.1026e-82	KRT6A
1011	Ciliated_WT_Bystander_Mock	3.06249e-85	0.896863	0.997	0.988	6.66826e-81	MT2A
1012	Ciliated_WT_Bystander_Mock	4.12859e-83	0.588424	0.456	0.076	8.98958e-79	RSAD2
1013	Ciliated_WT_Bystander_Mock	1.24029e-82	-0.796648	0.398	0.878	2.7006e-78	C11orf88
1014	Ciliated_WT_Bystander_Mock	2.15846e-82	0.661706	1	0.999	4.69984e-78	RPL8
1015	Ciliated_WT_Bystander_Mock	1.0918e-76	0.956076	0.602	0.169	2.37729e-72	KRT13
1016	Ciliated_WT_Bystander_Mock	8.7437e-74	0.690111	1	1	1.90385e-69	TMSB10
1017	Ciliated_WT_Bystander_Mock	1.48363e-72	-0.671583	0.729	0.945	3.23046e-68	LRRIQ1
1018	Ciliated_WT_Bystander_Mock	8.58119e-72	-0.603164	0.227	0.711	1.86847e-67	TMEM238
1019	Ciliated_WT_Bystander_Mock	3.5542e-71	0.756662	0.61	0.191	7.73891e-67	ADIRF
1020	Ciliated_WT_Bystander_Mock	1.48791e-68	0.881952	0.702	0.282	3.23978e-64	IFI6
1021	Ciliated_WT_Bystander_Mock	3.56852e-67	-0.644891	0.436	0.838	7.77011e-63	VPS13D
1022	Ciliated_WT_Bystander_Mock	1.91981e-66	0.518596	1	0.999	4.1802e-62	RPS20
1023	Ciliated_WT_Bystander_Mock	1.59792e-65	0.60485	1	0.999	3.47931e-61	RPL7
1024	Ciliated_WT_Bystander_Mock	1.17756e-60	-0.60227	1	0.999	2.56403e-56	MALAT1
1025	Ciliated_WT_Bystander_Mock	2.66027e-59	0.524971	0.997	0.995	5.79248e-55	RPL30
1026	Ciliated_WT_Bystander_Mock	2.84543e-57	0.51437	0.992	0.949	6.19563e-53	COX6C
1027	Ciliated_WT_Bystander_Mock	1.005e-56	-0.582778	0.506	0.841	2.18828e-52	SPAG17
1028	Ciliated_WT_Bystander_Mock	1.89491e-55	0.857921	0.671	0.289	4.12599e-51	CSTA
1029	Ciliated_WT_Bystander_Mock	5.72852e-55	-0.513274	0.901	0.993	1.24733e-50	BPIFB1
1030	Ciliated_WT_Bystander_Mock	1.78199e-54	-0.512788	0.983	0.993	3.8801e-50	CD59
1031	Ciliated_WT_Bystander_Mock	3.49813e-54	0.749574	0.981	0.924	7.61682e-50	HSPB1
1032	Ciliated_WT_Bystander_Mock	6.35984e-54	-0.557292	0.997	1	1.38479e-49	B2M
1033	Ciliated_WT_Bystander_Mock	1.0698e-53	0.613909	0.641	0.284	2.32939e-49	OAS2
1034	Ciliated_WT_Bystander_Mock	3.85463e-52	-0.573972	0.45	0.81	8.39308e-48	NWD1
1035	Ciliated_WT_Bystander_Mock	5.92376e-51	0.556022	0.873	0.664	1.28984e-46	MIF
1036	Ciliated_WT_Bystander_Mock	8.36164e-51	0.697546	0.939	0.747	1.82066e-46	MT1E
1037	Ciliated_WT_Bystander_Mock	8.53411e-51	-0.503767	0.649	0.865	1.85822e-46	RBMX
1038	Ciliated_WT_Bystander_Mock	9.28214e-51	-0.549835	0.964	0.989	2.02109e-46	IGFBP7
1039	Ciliated_WT_Bystander_Mock	7.52485e-50	-0.523431	0.646	0.888	1.63846e-45	ARHGAP18
1040	Ciliated_WT_Bystander_Mock	1.845e-46	-0.569132	0.445	0.76	4.01731e-42	CP
1041	Ciliated_WT_Bystander_Mock	5.1548e-45	0.567799	0.931	0.76	1.12241e-40	LY6E
1042	Ciliated_WT_Bystander_Mock	7.79939e-45	-0.507856	0.351	0.696	1.69824e-40	CCDC181
1043	Ciliated_WT_Bystander_Mock	1.85283e-43	0.778947	0.685	0.343	4.03436e-39	IGFBP6
1044	Ciliated_WT_Bystander_Mock	1.95309e-41	0.649227	0.942	0.776	4.25266e-37	IFITM3
1045	Ciliated_WT_Bystander_Mock	2.00587e-41	0.686005	0.914	0.667	4.36759e-37	NUPR1
1046	Ciliated_WT_Bystander_Mock	3.31862e-41	0.775256	0.785	0.47	7.22597e-37	S100A14
1047	Ciliated_WT_Bystander_Mock	7.23055e-41	-0.663662	0.102	0.48	1.57438e-36	TEX26
1048	Ciliated_WT_Bystander_Mock	1.11104e-38	0.881829	0.693	0.377	2.41918e-34	IFI27
1049	Ciliated_WT_Bystander_Mock	5.25199e-37	-0.542051	0.746	0.929	1.14357e-32	SLC34A2
1050	Ciliated_WT_Bystander_Mock	5.55495e-35	0.515874	0.569	0.285	1.20954e-30	MX2
1051	Ciliated_WT_Bystander_Mock	9.88809e-35	0.537681	0.746	0.501	2.15303e-30	STAT1
1052	Ciliated_WT_Bystander_Mock	6.4066e-34	0.766728	0.762	0.464	1.39497e-29	TIMP1
1053	Ciliated_WT_Bystander_Mock	4.30996e-32	-0.99814	0.486	0.733	9.3845e-28	LYPD2
1054	Ciliated_WT_Bystander_Mock	5.30035e-32	0.877515	0.599	0.307	1.1541e-27	KRT5
1055	Ciliated_WT_Bystander_Mock	9.4683e-30	0.583	0.749	0.461	2.06163e-25	KRT15
1056	Ciliated_WT_Bystander_Mock	2.15893e-29	0.577311	0.994	0.993	4.70086e-25	KRT19
1057	Ciliated_WT_Bystander_Mock	8.99579e-29	0.533771	0.732	0.459	1.95874e-24	SFN
1058	Ciliated_WT_Bystander_Mock	3.72499e-25	0.554276	0.55	0.304	8.1108e-21	MUC13
1059	Ciliated_WT_Bystander_Mock	1.06666e-22	-0.580152	0.367	0.594	2.32254e-18	BCYRN1
1060	Ciliated_WT_Bystander_Mock	2.56585e-17	0.573137	0.423	0.22	5.58688e-13	CAV1
1061	Ciliated_WT_Bystander_Mock	4.88764e-14	0.533605	0.599	0.43	1.06424e-09	LDHA
1062	Ciliated_WT_Infected_Mock	0	1.3188	0.854	0.027	0	IFI44L
1063	Ciliated_WT_Infected_Mock	3.98915e-287	1.75329	0.866	0.054	8.68598e-283	IFIT2
1064	Ciliated_WT_Infected_Mock	2.21714e-256	1.72968	0.947	0.151	4.8276e-252	IFIT3
1065	Ciliated_WT_Infected_Mock	1.42667e-247	1.29431	0.854	0.087	3.10642e-243	IFIT1
1066	Ciliated_WT_Infected_Mock	3.47093e-220	2.44773	0.989	0.325	7.55761e-216	ISG15
1067	Ciliated_WT_Infected_Mock	5.92023e-210	0.727215	0.527	0	1.28907e-205	CXCL10
1068	Ciliated_WT_Infected_Mock	2.74191e-206	1.28432	0.905	0.192	5.97023e-202	MX1
1069	Ciliated_WT_Infected_Mock	1.26052e-205	0.63539	0.541	0.005	2.74466e-201	OASL
1070	Ciliated_WT_Infected_Mock	4.85188e-193	0.907105	0.731	0.076	1.05645e-188	RSAD2
1071	Ciliated_WT_Infected_Mock	8.59897e-173	0.659498	0.703	0.081	1.87234e-168	EPSTI1
1072	Ciliated_WT_Infected_Mock	1.24782e-166	1.26459	0.905	0.282	2.71701e-162	IFI6
1073	Ciliated_WT_Infected_Mock	1.57473e-161	0.753569	0.689	0.092	3.42881e-157	OAS3
1074	Ciliated_WT_Infected_Mock	4.729e-159	0.821003	0.739	0.128	1.02969e-154	OAS1
1075	Ciliated_WT_Infected_Mock	9.68772e-153	0.735115	0.655	0.082	2.1094e-148	CMPK2
1076	Ciliated_WT_Infected_Mock	1.46066e-147	0.743055	0.748	0.145	3.18044e-143	XAF1
1077	Ciliated_WT_Infected_Mock	6.22388e-143	1.42012	0.938	0.377	1.35519e-138	IFI27
1078	Ciliated_WT_Infected_Mock	6.04731e-113	0.520799	1	0.988	1.31674e-108	MT2A
1079	Ciliated_WT_Infected_Mock	6.68808e-110	-0.920868	0.952	0.999	1.45626e-105	HSP90AA1
1080	Ciliated_WT_Infected_Mock	1.18018e-109	0.87379	0.807	0.285	2.56973e-105	MX2
1081	Ciliated_WT_Infected_Mock	1.59198e-109	-0.66429	0.98	0.996	3.46638e-105	DSTN
1082	Ciliated_WT_Infected_Mock	9.40918e-108	0.639794	0.664	0.153	2.04875e-103	HELZ2
1083	Ciliated_WT_Infected_Mock	4.75231e-106	0.574344	0.639	0.131	1.03477e-101	IFI44
1084	Ciliated_WT_Infected_Mock	1.68256e-99	0.905102	0.978	0.776	3.66361e-95	IFITM3
1085	Ciliated_WT_Infected_Mock	1.25717e-97	-0.846494	0.714	0.935	2.73735e-93	WDR66
1086	Ciliated_WT_Infected_Mock	5.37471e-92	-0.968395	0.857	0.971	1.17029e-87	TUBA1A
1087	Ciliated_WT_Infected_Mock	7.91323e-92	0.87283	0.745	0.284	1.72303e-87	OAS2
1088	Ciliated_WT_Infected_Mock	2.48656e-91	-0.732041	0.737	0.982	5.41424e-87	ALCAM
1089	Ciliated_WT_Infected_Mock	8.89464e-91	-0.730618	0.703	0.965	1.93672e-86	AKAP9
1090	Ciliated_WT_Infected_Mock	3.24898e-90	-0.797987	0.739	0.945	7.07433e-86	LRRIQ1
1091	Ciliated_WT_Infected_Mock	4.3816e-88	-0.64354	0.838	0.993	9.54049e-84	CAST
1092	Ciliated_WT_Infected_Mock	7.55755e-85	-0.82949	0.916	0.998	1.64558e-80	TUBB4B
1093	Ciliated_WT_Infected_Mock	1.74606e-84	-0.781589	0.681	0.932	3.80188e-80	CCDC146
1094	Ciliated_WT_Infected_Mock	7.22719e-82	-0.685115	0.555	0.894	1.57365e-77	TTC3
1095	Ciliated_WT_Infected_Mock	1.69385e-81	-0.666017	0.625	0.929	3.6882e-77	PCM1
1096	Ciliated_WT_Infected_Mock	1.38741e-80	-0.73636	0.605	0.909	3.02095e-76	CFAP43
1097	Ciliated_WT_Infected_Mock	3.9152e-80	-0.654728	0.804	0.992	8.52497e-76	KTN1
1098	Ciliated_WT_Infected_Mock	7.08545e-80	-0.752111	0.647	0.942	1.54279e-75	HSPH1
1099	Ciliated_WT_Infected_Mock	7.81728e-80	-0.651544	0.179	0.711	1.70213e-75	TMEM238
1100	Ciliated_WT_Infected_Mock	9.81259e-80	-0.724748	0.762	0.952	2.13659e-75	CCDC170
1101	Ciliated_WT_Infected_Mock	1.33271e-79	-0.682767	0.501	0.865	2.90185e-75	RBMX
1102	Ciliated_WT_Infected_Mock	9.18463e-79	-0.661652	0.812	0.987	1.99986e-74	HSP90AB1
1103	Ciliated_WT_Infected_Mock	1.58409e-78	-0.741863	0.51	0.89	3.4492e-74	DNAH12
1104	Ciliated_WT_Infected_Mock	2.08507e-77	-0.645966	0.63	0.917	4.54003e-73	SYAP1
1105	Ciliated_WT_Infected_Mock	2.185e-77	-0.698628	0.557	0.894	4.75762e-73	GCC2
1106	Ciliated_WT_Infected_Mock	2.72212e-76	-0.691488	1	0.999	5.92714e-72	MALAT1
1107	Ciliated_WT_Infected_Mock	3.19962e-76	-0.704312	0.485	0.888	6.96685e-72	ARHGAP18
1108	Ciliated_WT_Infected_Mock	1.08389e-75	-0.754369	0.647	0.952	2.36007e-71	ABHD2
1109	Ciliated_WT_Infected_Mock	4.05239e-75	-0.6796	0.476	0.864	8.82367e-71	MAP9
1110	Ciliated_WT_Infected_Mock	4.45564e-75	-0.723389	0.513	0.884	9.7017e-71	ERICH3
1111	Ciliated_WT_Infected_Mock	4.71324e-74	-0.655161	0.7	0.961	1.02626e-69	ODF2L
1112	Ciliated_WT_Infected_Mock	1.04438e-72	-0.680281	0.664	0.92	2.27404e-68	BBOF1
1113	Ciliated_WT_Infected_Mock	3.2403e-71	0.501694	0.625	0.192	7.05542e-67	IRF7
1114	Ciliated_WT_Infected_Mock	5.52828e-71	-0.647794	0.496	0.884	1.20373e-66	RFX3
1115	Ciliated_WT_Infected_Mock	1.96729e-70	0.758549	0.843	0.46	4.28357e-66	ISG20
1116	Ciliated_WT_Infected_Mock	3.84826e-70	-0.632413	0.849	0.99	8.37921e-66	BASP1
1117	Ciliated_WT_Infected_Mock	7.04377e-70	0.500204	0.683	0.245	1.53371e-65	HERC6
1118	Ciliated_WT_Infected_Mock	1.06615e-69	-0.571814	0.697	0.955	2.32144e-65	CANX
1119	Ciliated_WT_Infected_Mock	2.15636e-69	0.962285	0.919	0.667	4.69527e-65	NUPR1
1120	Ciliated_WT_Infected_Mock	3.74173e-69	-0.606109	0.504	0.904	8.14724e-65	PTPRF
1121	Ciliated_WT_Infected_Mock	5.64618e-68	-0.664316	0.468	0.841	1.2294e-63	SPAG17
1122	Ciliated_WT_Infected_Mock	1.37878e-66	-0.642187	0.465	0.852	3.00217e-62	DNAH5
1123	Ciliated_WT_Infected_Mock	1.45216e-66	-0.611876	0.445	0.849	3.16193e-62	TRAF3IP1
1124	Ciliated_WT_Infected_Mock	5.19942e-66	-0.67607	0.591	0.896	1.13212e-61	DZIP3
1125	Ciliated_WT_Infected_Mock	3.70059e-65	-0.626117	0.476	0.851	8.05767e-61	HYDIN
1126	Ciliated_WT_Infected_Mock	1.81267e-64	-0.573027	0.392	0.815	3.94691e-60	SYNE2
1127	Ciliated_WT_Infected_Mock	2.83493e-64	-0.57073	0.434	0.827	6.17278e-60	RB1CC1
1128	Ciliated_WT_Infected_Mock	1.06609e-63	-0.514688	0.868	0.982	2.3213e-59	PABPC1
1129	Ciliated_WT_Infected_Mock	1.14593e-63	-0.593928	0.723	0.953	2.49515e-59	CDS1
1130	Ciliated_WT_Infected_Mock	1.25303e-63	-0.556126	0.709	0.955	2.72834e-59	ATP2A2
1131	Ciliated_WT_Infected_Mock	2.16062e-63	-0.599873	0.605	0.917	4.70453e-59	HIPK1
1132	Ciliated_WT_Infected_Mock	2.56194e-63	-0.660683	0.448	0.837	5.57837e-59	MAP1A
1133	Ciliated_WT_Infected_Mock	2.75472e-63	-0.571291	0.793	0.982	5.99813e-59	PRKAR1A
1134	Ciliated_WT_Infected_Mock	4.79002e-63	0.676512	0.807	0.501	1.04298e-58	STAT1
1135	Ciliated_WT_Infected_Mock	1.18443e-61	-0.841947	0.714	0.91	2.57898e-57	CYP4B1
1136	Ciliated_WT_Infected_Mock	2.68257e-61	-0.619263	0.619	0.923	5.84103e-57	SPATA18
1137	Ciliated_WT_Infected_Mock	4.80887e-61	-0.544007	0.717	0.953	1.04708e-56	ENAH
1138	Ciliated_WT_Infected_Mock	4.97641e-61	-0.517179	0.84	0.973	1.08356e-56	NAP1L1
1139	Ciliated_WT_Infected_Mock	4.03657e-60	-0.618713	0.832	0.953	8.78923e-56	CTSS
1140	Ciliated_WT_Infected_Mock	2.45039e-59	-0.500181	0.888	0.985	5.33548e-55	DDX5
1141	Ciliated_WT_Infected_Mock	3.01886e-59	-0.542852	0.826	0.984	6.57326e-55	ARPC1B
1142	Ciliated_WT_Infected_Mock	4.91856e-59	-0.53073	0.734	0.949	1.07097e-54	TAX1BP1
1143	Ciliated_WT_Infected_Mock	6.75528e-59	-0.573695	0.471	0.821	1.4709e-54	DNAH9
1144	Ciliated_WT_Infected_Mock	7.42784e-59	-0.559433	0.359	0.764	1.61734e-54	FCF1
1145	Ciliated_WT_Infected_Mock	1.68935e-58	-0.520415	0.933	0.991	3.67839e-54	RPS26
1146	Ciliated_WT_Infected_Mock	4.03349e-58	0.675275	0.885	0.637	8.78252e-54	RNF213
1147	Ciliated_WT_Infected_Mock	4.73102e-58	-0.558189	0.731	0.943	1.03013e-53	ADGRF1
1148	Ciliated_WT_Infected_Mock	9.01089e-58	-0.575378	0.591	0.869	1.96203e-53	CFAP221
1149	Ciliated_WT_Infected_Mock	1.85954e-57	-0.610548	0.779	0.957	4.04896e-53	EFHC1
1150	Ciliated_WT_Infected_Mock	1.91875e-57	-0.51469	0.782	0.972	4.1779e-53	HDLBP
1151	Ciliated_WT_Infected_Mock	1.74595e-56	-0.544775	0.804	0.927	3.80163e-52	ENKUR
1152	Ciliated_WT_Infected_Mock	8.82383e-56	-0.608658	0.768	0.919	1.9213e-51	LDLRAD1
1153	Ciliated_WT_Infected_Mock	3.43421e-55	-0.576618	0.832	0.972	7.47766e-51	IFT57
1154	Ciliated_WT_Infected_Mock	4.06565e-55	-0.538693	0.639	0.919	8.85254e-51	ZNF106
1155	Ciliated_WT_Infected_Mock	5.79447e-55	-0.544643	0.711	0.932	1.26169e-50	IK
1156	Ciliated_WT_Infected_Mock	8.87237e-55	-0.579095	0.401	0.763	1.93187e-50	DTHD1
1157	Ciliated_WT_Infected_Mock	1.5322e-54	-0.555075	0.373	0.752	3.33622e-50	SYNE1
1158	Ciliated_WT_Infected_Mock	4.25625e-54	-0.556413	0.975	0.989	9.26756e-50	IGFBP7
1159	Ciliated_WT_Infected_Mock	4.34528e-54	-0.539181	0.711	0.934	9.46141e-50	IDS
1160	Ciliated_WT_Infected_Mock	1.74345e-53	-0.591365	0.695	0.903	3.79619e-49	CFAP53
1161	Ciliated_WT_Infected_Mock	4.41438e-53	-0.528699	0.546	0.87	9.61186e-49	ZBBX
1162	Ciliated_WT_Infected_Mock	6.98474e-53	0.572499	0.821	0.522	1.52086e-48	NT5C3A
1163	Ciliated_WT_Infected_Mock	1.34204e-52	-0.576356	0.902	0.969	2.92215e-48	CLU
1164	Ciliated_WT_Infected_Mock	3.5107e-52	-0.535638	0.613	0.877	7.64419e-48	CEP126
1165	Ciliated_WT_Infected_Mock	5.72602e-52	-0.501036	0.902	0.985	1.24678e-47	HSPA8
1166	Ciliated_WT_Infected_Mock	6.67318e-52	-0.538312	0.361	0.74	1.45302e-47	DYNC2H1
1167	Ciliated_WT_Infected_Mock	7.24383e-52	-0.60882	0.381	0.763	1.57727e-47	RP1
1168	Ciliated_WT_Infected_Mock	7.71809e-52	-0.544768	0.756	0.963	1.68054e-47	DHCR24
1169	Ciliated_WT_Infected_Mock	9.14525e-52	0.618389	0.966	0.881	1.99129e-47	SCGB1A1
1170	Ciliated_WT_Infected_Mock	1.03414e-51	-0.587526	0.731	0.918	2.25173e-47	ALDH3B1
1171	Ciliated_WT_Infected_Mock	1.23634e-51	-0.504063	0.639	0.915	2.69201e-47	MLLT4
1172	Ciliated_WT_Infected_Mock	2.04315e-51	-0.524784	0.499	0.824	4.44876e-47	WDR60
1173	Ciliated_WT_Infected_Mock	3.27915e-51	-0.575655	0.709	0.931	7.14002e-47	DUSP1
1174	Ciliated_WT_Infected_Mock	3.4882e-51	-0.529377	0.468	0.788	7.59522e-47	STK33
1175	Ciliated_WT_Infected_Mock	3.54992e-51	-0.535545	0.462	0.788	7.72959e-47	AP2B1
1176	Ciliated_WT_Infected_Mock	4.23597e-51	-0.503791	0.297	0.7	9.22341e-47	CCDC39
1177	Ciliated_WT_Infected_Mock	5.23694e-51	-0.5187	0.235	0.649	1.14029e-46	KIF21A
1178	Ciliated_WT_Infected_Mock	3.12863e-50	-0.590818	0.345	0.719	6.81228e-46	MAP1B
1179	Ciliated_WT_Infected_Mock	4.58701e-50	-0.543623	0.616	0.85	9.98775e-46	CDHR4
1180	Ciliated_WT_Infected_Mock	9.28331e-50	-0.535634	0.731	0.896	2.02135e-45	CC2D2A
1181	Ciliated_WT_Infected_Mock	2.04885e-48	-0.506942	0.426	0.763	4.46116e-44	DNAH7
1182	Ciliated_WT_Infected_Mock	9.64358e-48	-0.506883	0.725	0.937	2.09979e-43	C21orf59
1183	Ciliated_WT_Infected_Mock	4.16008e-47	-0.510169	0.709	0.905	9.05817e-43	LRRC10B
1184	Ciliated_WT_Infected_Mock	6.27768e-47	-0.503884	0.571	0.842	1.3669e-42	ARMC3
1185	Ciliated_WT_Infected_Mock	7.38569e-47	-0.505862	0.852	0.946	1.60816e-42	DNAAF1
1186	Ciliated_WT_Infected_Mock	7.42852e-47	-0.53094	0.462	0.794	1.61749e-42	CHST6
1187	Ciliated_WT_Infected_Mock	1.36599e-46	-0.504315	0.501	0.825	2.9743e-42	KIAA1211L
1188	Ciliated_WT_Infected_Mock	2.10885e-46	-0.511769	0.569	0.865	4.59181e-42	CCDC113
1189	Ciliated_WT_Infected_Mock	2.221e-45	-0.535798	0.482	0.796	4.836e-41	C21orf58
1190	Ciliated_WT_Infected_Mock	6.93714e-45	-0.501585	0.605	0.867	1.51049e-40	CFAP45
1191	Ciliated_WT_Infected_Mock	2.61378e-44	-0.689833	0.742	0.913	5.69125e-40	TMEM190
1192	Ciliated_WT_Infected_Mock	5.31733e-44	-0.504934	0.504	0.809	1.1578e-39	NEK10
1193	Ciliated_WT_Infected_Mock	7.75166e-44	-0.50897	0.748	0.917	1.68785e-39	CCDC17
1194	Ciliated_WT_Infected_Mock	1.03647e-43	0.952564	0.964	0.918	2.25682e-39	MSMB
1195	Ciliated_WT_Infected_Mock	1.75579e-43	-0.504426	0.658	0.883	3.82305e-39	TMEM231
1196	Ciliated_WT_Infected_Mock	2.6302e-43	-0.512288	0.571	0.846	5.72701e-39	CHST9
1197	Ciliated_WT_Infected_Mock	6.9307e-43	-0.520469	0.518	0.81	1.50909e-38	NWD1
1198	Ciliated_WT_Infected_Mock	1.1705e-42	0.503716	0.874	0.605	2.54865e-38	IFITM2
1199	Ciliated_WT_Infected_Mock	1.51034e-42	-0.513738	0.846	0.938	3.28861e-38	SNTN
1200	Ciliated_WT_Infected_Mock	4.57161e-42	-0.523231	0.762	0.959	9.95422e-38	METTL7A
1201	Ciliated_WT_Infected_Mock	6.80182e-41	-0.51236	0.798	0.951	1.48103e-36	TMC5
1202	Ciliated_WT_Infected_Mock	1.89145e-39	-0.530897	0.835	0.949	4.11845e-35	RP11-295M3.4
1203	Ciliated_WT_Infected_Mock	2.63593e-39	-0.537475	0.81	0.929	5.73948e-35	ROPN1L
1204	Ciliated_WT_Infected_Mock	1.84286e-34	-0.500192	0.7	0.913	4.01264e-30	PSCA
1205	Ciliated_WT_Infected_Mock	2.55178e-34	-0.506605	0.927	0.969	5.55625e-30	MORN2
1206	Ciliated_WT_Infected_Mock	4.64224e-34	0.592481	0.908	0.815	1.0108e-29	TNFSF10
1207	Ciliated_WT_Infected_Mock	8.54007e-34	0.508522	0.765	0.52	1.85951e-29	ZC3HAV1
1208	Ciliated_WT_Infected_Mock	1.84063e-32	-0.516858	0.552	0.808	4.00779e-28	ALOX15
1209	Ciliated_WT_Infected_Mock	3.26101e-32	-0.536542	0.683	0.864	7.10053e-28	CCDC80
1210	Ciliated_WT_Infected_Mock	1.12059e-30	-0.506876	0.725	0.858	2.43998e-26	TUBA1B
1211	Ciliated_WT_Infected_Mock	8.0255e-26	0.556761	0.922	0.783	1.74747e-21	S100P
1212	Ciliated_WT_Infected_Mock	7.58833e-24	-0.567573	0.359	0.594	1.65228e-19	BCYRN1
1213	Ciliated_WT_Infected_Mock	1.05728e-16	0.524583	0.739	0.523	2.30211e-12	CXCL8
1214	Ciliated_WT_Infected_Mock	7.62824e-15	-0.651146	0.571	0.733	1.66097e-10	LYPD2
1215	Goblet_NS1_Bystander_Mock	1.80861e-167	2.81169	1	0.008	3.93807e-163	IFIT1
1216	Goblet_NS1_Bystander_Mock	1.59365e-163	2.03413	0.925	0.003	3.47e-159	CXCL10
1217	Goblet_NS1_Bystander_Mock	6.2505e-157	1.4021	0.962	0.009	1.36098e-152	OASL
1218	Goblet_NS1_Bystander_Mock	2.88144e-147	1.29341	0.868	0.005	6.27404e-143	RSAD2
1219	Goblet_NS1_Bystander_Mock	2.40907e-134	1.06793	0.868	0.011	5.24551e-130	CMPK2
1220	Goblet_NS1_Bystander_Mock	9.84983e-131	0.782159	0.811	0.008	2.1447e-126	HERC5
1221	Goblet_NS1_Bystander_Mock	3.63557e-120	0.7981	0.66	0	7.91608e-116	CXCL11
1222	Goblet_NS1_Bystander_Mock	4.48279e-102	0.954489	0.868	0.033	9.76082e-98	GMPR
1223	Goblet_NS1_Bystander_Mock	4.66436e-88	1.74597	0.943	0.071	1.01562e-83	IFI44L
1224	Goblet_NS1_Bystander_Mock	3.0755e-85	2.90412	0.962	0.081	6.6966e-81	IFIT2
1225	Goblet_NS1_Bystander_Mock	2.34456e-83	0.574196	0.679	0.022	5.10505e-79	BATF2
1226	Goblet_NS1_Bystander_Mock	3.33412e-81	1.2842	0.981	0.094	7.25972e-77	EPSTI1
1227	Goblet_NS1_Bystander_Mock	8.89484e-76	0.624345	0.698	0.03	1.93676e-71	LAMP3
1228	Goblet_NS1_Bystander_Mock	3.1951e-73	0.970807	0.792	0.053	6.95702e-69	DDX58
1229	Goblet_NS1_Bystander_Mock	3.9579e-71	1.12011	0.792	0.056	8.61794e-67	TNFSF13B
1230	Goblet_NS1_Bystander_Mock	2.31329e-68	2.7008	1	0.144	5.03696e-64	IFIT3
1231	Goblet_NS1_Bystander_Mock	1.72619e-67	0.952503	0.83	0.072	3.7586e-63	DDX60L
1232	Goblet_NS1_Bystander_Mock	6.43871e-63	1.31174	0.943	0.135	1.40196e-58	XAF1
1233	Goblet_NS1_Bystander_Mock	2.50883e-62	0.641245	0.453	0.009	5.46273e-58	DUOXA2
1234	Goblet_NS1_Bystander_Mock	3.98494e-61	1.92822	0.962	0.153	8.67681e-57	MX1
1235	Goblet_NS1_Bystander_Mock	1.99942e-57	0.990269	0.868	0.115	4.35354e-53	USP18
1236	Goblet_NS1_Bystander_Mock	1.13552e-56	1.20215	0.962	0.162	2.47249e-52	IRF7
1237	Goblet_NS1_Bystander_Mock	6.18342e-55	1.36087	0.925	0.157	1.34638e-50	OAS3
1238	Goblet_NS1_Bystander_Mock	9.07594e-53	1.07839	0.962	0.185	1.9762e-48	IFI44
1239	Goblet_NS1_Bystander_Mock	1.42946e-52	0.650943	0.717	0.068	3.1125e-48	ETV7
1240	Goblet_NS1_Bystander_Mock	2.14159e-51	1.01004	0.792	0.1	4.66309e-47	GBP4
1241	Goblet_NS1_Bystander_Mock	1.06088e-50	1.38306	0.925	0.182	2.30997e-46	OAS2
1242	Goblet_NS1_Bystander_Mock	2.60554e-49	0.760842	0.811	0.113	5.6733e-45	DDX60
1243	Goblet_NS1_Bystander_Mock	5.03626e-49	0.788683	0.811	0.11	1.09659e-44	IFIH1
1244	Goblet_NS1_Bystander_Mock	1.22781e-48	1.15593	0.925	0.187	2.67343e-44	HELZ2
1245	Goblet_NS1_Bystander_Mock	2.10544e-47	2.46836	0.981	0.263	4.58439e-43	IFI6
1246	Goblet_NS1_Bystander_Mock	2.45992e-47	0.514443	0.547	0.037	5.35623e-43	SOCS1
1247	Goblet_NS1_Bystander_Mock	3.9521e-47	0.851477	0.811	0.125	8.60531e-43	LMO2
1248	Goblet_NS1_Bystander_Mock	5.51389e-46	1.04581	0.868	0.163	1.20059e-41	HERC6
1249	Goblet_NS1_Bystander_Mock	9.72804e-46	0.50218	0.623	0.054	2.11818e-41	DUOX2
1250	Goblet_NS1_Bystander_Mock	1.0215e-44	1.54581	0.906	0.21	2.22421e-40	MX2
1251	Goblet_NS1_Bystander_Mock	1.34259e-43	0.7355	0.83	0.143	2.92335e-39	RTP4
1252	Goblet_NS1_Bystander_Mock	2.52432e-41	1.31994	0.868	0.203	5.49646e-37	SAMD9L
1253	Goblet_NS1_Bystander_Mock	2.22403e-40	1.07042	0.887	0.219	4.84259e-36	IFI35
1254	Goblet_NS1_Bystander_Mock	4.86669e-39	0.924734	0.981	0.286	1.05967e-34	C19orf66
1255	Goblet_NS1_Bystander_Mock	5.44846e-38	3.79039	1	0.499	1.18635e-33	ISG15
1256	Goblet_NS1_Bystander_Mock	1.65932e-37	2.33222	1	0.376	3.61301e-33	IFI27
1257	Goblet_NS1_Bystander_Mock	1.80174e-37	1.51883	0.943	0.282	3.92311e-33	SAMD9
1258	Goblet_NS1_Bystander_Mock	1.39017e-36	1.29488	0.962	0.308	3.02696e-32	BST2
1259	Goblet_NS1_Bystander_Mock	1.40731e-36	0.588751	0.83	0.167	3.06429e-32	PNPT1
1260	Goblet_NS1_Bystander_Mock	2.96988e-35	1.79104	0.943	0.351	6.46661e-31	OAS1
1261	Goblet_NS1_Bystander_Mock	6.23234e-35	0.560349	0.736	0.124	1.35703e-30	SP110
1262	Goblet_NS1_Bystander_Mock	8.49384e-35	1.32123	0.981	0.448	1.84945e-30	STAT1
1263	Goblet_NS1_Bystander_Mock	4.85568e-34	2.80135	1	0.605	1.05728e-29	NUPR1
1264	Goblet_NS1_Bystander_Mock	8.70264e-33	1.7784	0.962	0.472	1.89491e-28	WARS
1265	Goblet_NS1_Bystander_Mock	2.86684e-32	0.627083	0.642	0.097	6.24225e-28	CD38
1266	Goblet_NS1_Bystander_Mock	8.72431e-32	0.908963	0.962	0.451	1.89963e-27	EIF2AK2
1267	Goblet_NS1_Bystander_Mock	3.23203e-31	0.952822	0.925	0.335	7.03742e-27	PPM1K
1268	Goblet_NS1_Bystander_Mock	1.0366e-30	1.45547	0.925	0.419	2.25709e-26	NT5C3A
1269	Goblet_NS1_Bystander_Mock	2.17887e-30	0.951033	0.887	0.325	4.74428e-26	TAP1
1270	Goblet_NS1_Bystander_Mock	4.11568e-30	0.530227	0.679	0.133	8.96147e-26	SLC25A28
1271	Goblet_NS1_Bystander_Mock	1.69596e-29	0.870089	0.962	0.41	3.69279e-25	PLSCR1
1272	Goblet_NS1_Bystander_Mock	2.21376e-29	0.816317	0.736	0.178	4.82024e-25	IFITM1
1273	Goblet_NS1_Bystander_Mock	1.99032e-28	0.849839	0.585	0.095	4.33373e-24	HRASLS2
1274	Goblet_NS1_Bystander_Mock	2.8683e-28	1.33592	0.981	0.681	6.24543e-24	ISG20
1275	Goblet_NS1_Bystander_Mock	6.25634e-28	0.908307	0.962	0.453	1.36226e-23	IFI16
1276	Goblet_NS1_Bystander_Mock	2.53579e-27	1.5211	1	0.987	5.52142e-23	MT2A
1277	Goblet_NS1_Bystander_Mock	8.9336e-27	1.05475	0.962	0.546	1.9452e-22	UBE2L6
1278	Goblet_NS1_Bystander_Mock	1.26154e-26	0.950166	0.981	0.614	2.74688e-22	PARP14
1279	Goblet_NS1_Bystander_Mock	8.91052e-26	0.723521	0.849	0.294	1.94018e-21	STAT2
1280	Goblet_NS1_Bystander_Mock	1.56892e-25	0.940508	0.868	0.328	3.41617e-21	IDO1
1281	Goblet_NS1_Bystander_Mock	1.57276e-25	1.41277	0.962	0.806	3.42452e-21	RNF213
1282	Goblet_NS1_Bystander_Mock	1.675e-25	0.646175	0.547	0.089	3.64714e-21	MMP13
1283	Goblet_NS1_Bystander_Mock	1.64952e-24	0.625164	0.792	0.232	3.59167e-20	FAM46A
1284	Goblet_NS1_Bystander_Mock	1.97267e-24	0.805378	0.887	0.371	4.29529e-20	LAP3
1285	Goblet_NS1_Bystander_Mock	2.46412e-24	1.08891	1	0.984	5.36537e-20	TNFSF10
1286	Goblet_NS1_Bystander_Mock	1.67985e-23	0.681964	0.736	0.229	3.65772e-19	APOL2
1287	Goblet_NS1_Bystander_Mock	6.41867e-23	-0.753034	0.981	1	1.3976e-18	MT-ND5
1288	Goblet_NS1_Bystander_Mock	1.02146e-22	0.602506	0.868	0.328	2.22412e-18	PML
1289	Goblet_NS1_Bystander_Mock	2.33442e-22	0.906221	1	0.994	5.08296e-18	IFITM3
1290	Goblet_NS1_Bystander_Mock	2.63954e-22	0.849523	0.962	0.862	5.74733e-18	SPATS2L
1291	Goblet_NS1_Bystander_Mock	3.57222e-22	0.780031	0.906	0.482	7.77816e-18	ZNFX1
1292	Goblet_NS1_Bystander_Mock	9.14705e-22	-0.7872	0.057	0.799	1.99168e-17	TMEM238
1293	Goblet_NS1_Bystander_Mock	2.11804e-21	0.891062	0.962	0.573	4.61183e-17	GBP1
1294	Goblet_NS1_Bystander_Mock	3.57689e-21	0.671798	0.943	0.576	7.78832e-17	TRIM38
1295	Goblet_NS1_Bystander_Mock	3.59888e-21	-0.791438	0.547	0.932	7.8362e-17	SNHG25
1296	Goblet_NS1_Bystander_Mock	5.84564e-21	0.603245	1	1	1.27283e-16	LY6E
1297	Goblet_NS1_Bystander_Mock	1.11625e-20	0.930137	0.925	0.644	2.43053e-16	APOL6
1298	Goblet_NS1_Bystander_Mock	1.3982e-19	-0.595173	0.981	0.996	3.04444e-15	DSTN
1299	Goblet_NS1_Bystander_Mock	1.48793e-19	0.836285	1	0.941	3.23981e-15	KRT17
1300	Goblet_NS1_Bystander_Mock	5.462e-19	0.50381	0.623	0.162	1.1893e-14	IL1RN
1301	Goblet_NS1_Bystander_Mock	5.49703e-19	0.792651	0.925	0.563	1.19692e-14	OPTN
1302	Goblet_NS1_Bystander_Mock	3.76887e-18	0.652305	0.83	0.403	8.20634e-14	SAMHD1
1303	Goblet_NS1_Bystander_Mock	5.05507e-18	-0.693583	0.528	0.901	1.10069e-13	CBX3
1304	Goblet_NS1_Bystander_Mock	7.37767e-18	0.818426	0.868	0.468	1.60641e-13	APOL1
1305	Goblet_NS1_Bystander_Mock	2.46017e-17	0.564745	0.868	0.438	5.35678e-13	SP100
1306	Goblet_NS1_Bystander_Mock	2.60484e-17	0.643284	0.943	0.58	5.67177e-13	RBCK1
1307	Goblet_NS1_Bystander_Mock	2.70126e-17	0.640222	0.943	0.715	5.88172e-13	TRIM56
1308	Goblet_NS1_Bystander_Mock	3.07063e-17	0.60408	0.811	0.371	6.68599e-13	CNP
1309	Goblet_NS1_Bystander_Mock	3.43394e-17	0.748302	1	0.813	7.47707e-13	HLA-E
1310	Goblet_NS1_Bystander_Mock	4.79456e-17	0.705508	0.962	0.7	1.04397e-12	LGALS9
1311	Goblet_NS1_Bystander_Mock	5.66257e-17	0.571209	0.868	0.404	1.23297e-12	NUB1
1312	Goblet_NS1_Bystander_Mock	7.71047e-17	0.614701	0.906	0.494	1.67888e-12	TRIM22
1313	Goblet_NS1_Bystander_Mock	1.73687e-16	0.765524	1	0.977	3.78187e-12	HES4
1314	Goblet_NS1_Bystander_Mock	2.42629e-16	0.630772	0.868	0.442	5.283e-12	PSMB9
1315	Goblet_NS1_Bystander_Mock	2.95065e-16	0.683087	0.925	0.681	6.42474e-12	ADAR
1316	Goblet_NS1_Bystander_Mock	4.62052e-16	0.732019	0.849	0.43	1.00607e-11	TYMP
1317	Goblet_NS1_Bystander_Mock	1.56228e-15	0.762559	0.906	0.611	3.40171e-11	IRF1
1318	Goblet_NS1_Bystander_Mock	2.16513e-15	-0.628554	0.604	0.934	4.71435e-11	RBMX
1319	Goblet_NS1_Bystander_Mock	2.27369e-15	0.504115	0.981	0.896	4.95073e-11	C4orf3
1320	Goblet_NS1_Bystander_Mock	3.52915e-15	0.533731	0.811	0.38	7.68437e-11	TRIM25
1321	Goblet_NS1_Bystander_Mock	5.97961e-15	0.587297	0.83	0.432	1.302e-10	DTX3L
1322	Goblet_NS1_Bystander_Mock	1.21378e-14	0.60678	0.83	0.441	2.6429e-10	RABGAP1L
1323	Goblet_NS1_Bystander_Mock	7.7382e-14	0.526701	0.943	0.909	1.68492e-09	MARCKSL1
1324	Goblet_NS1_Bystander_Mock	1.09967e-13	0.844886	0.66	0.241	2.39442e-09	IL6
1325	Goblet_NS1_Bystander_Mock	1.49234e-13	0.556159	0.943	0.668	3.24942e-09	AC090498.1
1326	Goblet_NS1_Bystander_Mock	2.41151e-13	0.589333	0.981	0.862	5.25083e-09	IFITM2
1327	Goblet_NS1_Bystander_Mock	2.52816e-13	0.540031	0.868	0.613	5.50481e-09	RNF114
1328	Goblet_NS1_Bystander_Mock	2.56999e-13	0.665245	0.925	0.767	5.5959e-09	GLRX
1329	Goblet_NS1_Bystander_Mock	9.67177e-13	0.933109	1	0.771	2.10593e-08	C15orf48
1330	Goblet_NS1_Bystander_Mock	1.64676e-12	-0.52512	0.962	0.995	3.58567e-08	PRSS23
1331	Goblet_NS1_Bystander_Mock	3.62338e-12	0.503737	1	0.976	7.88954e-08	NCOA7
1332	Goblet_NS1_Bystander_Mock	7.54792e-12	0.638351	0.962	0.813	1.64348e-07	PSME2
1333	Goblet_NS1_Bystander_Mock	1.39306e-11	0.5826	0.981	0.748	3.03324e-07	KRT23
1334	Goblet_NS1_Bystander_Mock	3.17502e-11	0.606057	0.906	0.648	6.91329e-07	PSMA4
1335	Goblet_NS1_Bystander_Mock	3.99508e-11	0.588707	0.736	0.392	8.69889e-07	CX3CL1
1336	Goblet_NS1_Bystander_Mock	6.24527e-11	-0.685013	0.377	0.781	1.35985e-06	ALOX15
1337	Goblet_NS1_Bystander_Mock	6.90975e-11	0.546488	0.906	0.744	1.50453e-06	MT1E
1338	Goblet_NS1_Bystander_Mock	7.20974e-11	0.509192	0.981	0.929	1.56985e-06	BAG1
1339	Goblet_NS1_Bystander_Mock	1.3278e-10	0.501582	0.547	0.194	2.89114e-06	EREG
1340	Goblet_NS1_Bystander_Mock	4.29022e-10	0.864374	1	1	9.34152e-06	SCGB3A1
1341	Goblet_NS1_Bystander_Mock	4.33021e-10	-0.515248	0.547	0.857	9.42859e-06	DNAJC10
1342	Goblet_NS1_Bystander_Mock	3.76888e-09	-0.638439	0.981	0.997	8.20637e-05	VMO1
1343	Goblet_NS1_Bystander_Mock	1.85198e-08	0.629169	1	0.901	0.000403251	IGFBP3
1344	Goblet_NS1_Bystander_Mock	2.5522e-08	0.522538	0.943	0.943	0.000555716	TGM2
1345	Goblet_NS1_Bystander_Mock	1.23672e-07	0.502674	0.962	0.896	0.00269283	RARRES3
1346	Goblet_NS1_Bystander_Mock	4.26978e-07	0.530698	0.585	0.297	0.00929702	AREG
1347	Goblet_NS1_Bystander_Mock	4.44428e-07	-0.539797	0.906	0.971	0.00967697	AQP3
1348	Goblet_NS1_Bystander_Mock	5.86074e-07	-0.535506	1	1	0.0127612	MUC5AC
1349	Goblet_NS1_Bystander_Mock	6.2584e-07	-0.685045	0.642	0.823	0.013627	BPIFA2
1350	Goblet_NS1_Bystander_Mock	9.35114e-07	0.564354	0.981	0.906	0.0203612	ID1
1351	Goblet_NS1_Bystander_Mock	1.07968e-06	0.582091	0.868	0.777	0.0235089	TXNIP
1352	Goblet_NS1_Bystander_Mock	2.10581e-06	0.646016	0.981	0.929	0.0458518	CLU
1353	Goblet_NS1_Bystander_Mock	4.91907e-06	-0.63313	0.17	0.497	0.107108	CXCL6
1354	Goblet_NS1_Bystander_Mock	5.17045e-06	-0.681059	0.792	0.949	0.112581	CXCL1
1355	Goblet_NS1_Bystander_Mock	8.24607e-06	-0.606637	0.83	0.935	0.17955	LYPD2
1356	Goblet_NS1_Bystander_Mock	8.63172e-05	-0.680723	0.415	0.648	1	AQP5
1357	Goblet_NS1_Bystander_Mock	0.000929426	-0.907047	0.698	0.846	1	TFF3
1358	Goblet_NS1_Infected_Mock	6.95248e-155	2.92975	1	0.003	1.51383e-150	CXCL10
1359	Goblet_NS1_Infected_Mock	3.80448e-125	2.89641	1	0.008	8.28387e-121	IFIT1
1360	Goblet_NS1_Infected_Mock	2.4768e-114	1.53178	0.857	0.005	5.39298e-110	RSAD2
1361	Goblet_NS1_Infected_Mock	5.22271e-101	1.08632	0.571	0	1.13719e-96	CXCL11
1362	Goblet_NS1_Infected_Mock	1.67311e-96	1.52348	0.857	0.009	3.64303e-92	OASL
1363	Goblet_NS1_Infected_Mock	1.64263e-88	1.12808	0.5	0	3.57667e-84	IFNL1
1364	Goblet_NS1_Infected_Mock	1.92428e-79	0.728092	0.714	0.008	4.18993e-75	HERC5
1365	Goblet_NS1_Infected_Mock	2.21465e-77	0.925086	0.786	0.011	4.82219e-73	CMPK2
1366	Goblet_NS1_Infected_Mock	4.86007e-76	0.901592	0.429	0	1.05823e-71	IFNL2
1367	Goblet_NS1_Infected_Mock	1.35798e-63	1.07551	0.357	0	2.95687e-59	IFNL3
1368	Goblet_NS1_Infected_Mock	4.91364e-44	0.640682	0.786	0.03	1.0699e-39	LAMP3
1369	Goblet_NS1_Infected_Mock	9.21047e-39	0.716788	0.214	0	2.00549e-34	IFNB1
1370	Goblet_NS1_Infected_Mock	5.65414e-36	0.635441	0.714	0.033	1.23113e-31	GMPR
1371	Goblet_NS1_Infected_Mock	7.41818e-36	3.24851	1	0.081	1.61523e-31	IFIT2
1372	Goblet_NS1_Infected_Mock	3.15892e-34	1.67582	0.929	0.071	6.87824e-30	IFI44L
1373	Goblet_NS1_Infected_Mock	9.75426e-32	1.21942	1	0.094	2.12389e-27	EPSTI1
1374	Goblet_NS1_Infected_Mock	1.93212e-29	0.74318	0.286	0.004	4.20701e-25	CCL5
1375	Goblet_NS1_Infected_Mock	7.55303e-25	1.05834	0.714	0.056	1.6446e-20	TNFSF13B
1376	Goblet_NS1_Infected_Mock	6.79465e-24	2.98126	1	0.144	1.47947e-19	IFIT3
1377	Goblet_NS1_Infected_Mock	6.20419e-23	1.81222	1	0.153	1.3509e-18	MX1
1378	Goblet_NS1_Infected_Mock	1.45484e-22	0.743207	0.571	0.037	3.16777e-18	SOCS1
1379	Goblet_NS1_Infected_Mock	1.96678e-22	1.12032	0.857	0.1	4.28247e-18	GBP4
1380	Goblet_NS1_Infected_Mock	7.98928e-22	1.26724	1	0.157	1.73959e-17	OAS3
1381	Goblet_NS1_Infected_Mock	3.21094e-21	1.01318	1	0.162	6.99149e-17	IRF7
1382	Goblet_NS1_Infected_Mock	1.13528e-20	0.597529	0.643	0.053	2.47196e-16	DDX58
1383	Goblet_NS1_Infected_Mock	2.48605e-20	1.05247	0.714	0.072	5.41313e-16	DDX60L
1384	Goblet_NS1_Infected_Mock	3.81587e-20	1.19767	1	0.182	8.30869e-16	OAS2
1385	Goblet_NS1_Infected_Mock	9.10976e-20	0.676192	0.857	0.11	1.98356e-15	IFIH1
1386	Goblet_NS1_Infected_Mock	1.58751e-18	0.711509	1	0.167	3.45665e-14	PNPT1
1387	Goblet_NS1_Infected_Mock	2.4e-18	1.46101	1	0.21	5.22576e-14	MX2
1388	Goblet_NS1_Infected_Mock	2.54892e-18	1.02753	0.786	0.095	5.55003e-14	HRASLS2
1389	Goblet_NS1_Infected_Mock	8.34387e-18	0.912942	1	0.185	1.81679e-13	IFI44
1390	Goblet_NS1_Infected_Mock	2.26579e-17	1.10432	0.857	0.135	4.93352e-13	XAF1
1391	Goblet_NS1_Infected_Mock	1.19093e-16	1.02056	0.786	0.115	2.59314e-12	USP18
1392	Goblet_NS1_Infected_Mock	2.4381e-16	1.08864	0.929	0.187	5.30872e-12	HELZ2
1393	Goblet_NS1_Infected_Mock	4.11912e-16	2.31046	1	0.263	8.96898e-12	IFI6
1394	Goblet_NS1_Infected_Mock	8.97253e-16	0.505372	0.714	0.086	1.95368e-11	CLEC7A
1395	Goblet_NS1_Infected_Mock	1.69977e-15	0.594485	0.857	0.143	3.70108e-11	RTP4
1396	Goblet_NS1_Infected_Mock	3.44546e-15	1.16184	0.929	0.203	7.50215e-11	SAMD9L
1397	Goblet_NS1_Infected_Mock	1.24295e-14	0.720019	0.786	0.125	2.70639e-10	LMO2
1398	Goblet_NS1_Infected_Mock	1.65294e-14	0.856423	0.857	0.163	3.59911e-10	HERC6
1399	Goblet_NS1_Infected_Mock	2.27523e-13	0.60811	0.714	0.113	4.95408e-09	DDX60
1400	Goblet_NS1_Infected_Mock	5.23093e-13	0.807942	0.714	0.124	1.13898e-08	SP110
1401	Goblet_NS1_Infected_Mock	1.01804e-12	1.03716	1	0.335	2.21668e-08	PPM1K
1402	Goblet_NS1_Infected_Mock	3.43511e-12	0.550496	0.714	0.128	7.47961e-08	IFIT5
1403	Goblet_NS1_Infected_Mock	3.782e-12	2.2189	1	0.376	8.23493e-08	IFI27
1404	Goblet_NS1_Infected_Mock	3.99641e-12	0.737235	0.857	0.185	8.70177e-08	PLAUR
1405	Goblet_NS1_Infected_Mock	4.81661e-12	1.17556	1	0.448	1.04877e-07	STAT1
1406	Goblet_NS1_Infected_Mock	7.85286e-12	3.73371	1	0.499	1.70988e-07	ISG15
1407	Goblet_NS1_Infected_Mock	2.31431e-11	0.570148	0.714	0.133	5.03918e-07	SLC25A28
1408	Goblet_NS1_Infected_Mock	3.92637e-11	0.689219	0.857	0.219	8.54927e-07	IFI35
1409	Goblet_NS1_Infected_Mock	8.18115e-11	1.31582	0.857	0.282	1.78136e-06	SAMD9
1410	Goblet_NS1_Infected_Mock	9.14121e-11	2.64316	1	0.605	1.99041e-06	NUPR1
1411	Goblet_NS1_Infected_Mock	1.13853e-10	1.67759	1	0.472	2.47903e-06	WARS
1412	Goblet_NS1_Infected_Mock	1.1495e-10	0.751467	0.786	0.178	2.50291e-06	IFITM1
1413	Goblet_NS1_Infected_Mock	2.95938e-10	1.00114	1	0.482	6.44375e-06	ZNFX1
1414	Goblet_NS1_Infected_Mock	3.48701e-10	1.29204	0.929	0.419	7.59262e-06	NT5C3A
1415	Goblet_NS1_Infected_Mock	4.46549e-10	0.603728	0.643	0.125	9.72315e-06	APOBEC3G
1416	Goblet_NS1_Infected_Mock	5.17555e-10	0.696626	0.929	0.294	1.12693e-05	STAT2
1417	Goblet_NS1_Infected_Mock	8.09183e-10	0.788566	1	0.451	1.76191e-05	EIF2AK2
1418	Goblet_NS1_Infected_Mock	1.26999e-09	0.877428	0.929	0.371	2.76527e-05	LAP3
1419	Goblet_NS1_Infected_Mock	2.01101e-09	1.48711	1	0.987	4.37877e-05	MT2A
1420	Goblet_NS1_Infected_Mock	2.65305e-09	0.816353	1	0.41	5.77676e-05	PLSCR1
1421	Goblet_NS1_Infected_Mock	3.64039e-09	0.562241	0.714	0.178	7.92659e-05	CEACAM1
1422	Goblet_NS1_Infected_Mock	4.75524e-09	1.76049	0.857	0.351	0.000103541	OAS1
1423	Goblet_NS1_Infected_Mock	6.6983e-09	0.545156	0.786	0.229	0.000145849	APOL2
1424	Goblet_NS1_Infected_Mock	1.35771e-08	0.865942	0.786	0.232	0.000295628	FAM46A
1425	Goblet_NS1_Infected_Mock	1.4163e-08	0.806651	0.929	0.403	0.000308384	SAMHD1
1426	Goblet_NS1_Infected_Mock	2.041e-08	0.972509	0.5	0.089	0.000444408	MMP13
1427	Goblet_NS1_Infected_Mock	2.26317e-08	0.825811	1	0.994	0.000492784	IFITM3
1428	Goblet_NS1_Infected_Mock	2.44721e-08	0.651383	0.857	0.325	0.000532856	TAP1
1429	Goblet_NS1_Infected_Mock	2.49241e-08	1.00147	0.929	0.444	0.000542696	CH17-189H20.1
1430	Goblet_NS1_Infected_Mock	2.64223e-08	0.918832	1	0.546	0.000575319	UBE2L6
1431	Goblet_NS1_Infected_Mock	4.00102e-08	0.715777	1	0.468	0.000871183	APOL1
1432	Goblet_NS1_Infected_Mock	6.46356e-08	0.790077	1	0.576	0.00140738	TRIM38
1433	Goblet_NS1_Infected_Mock	6.74111e-08	-0.86892	0.857	0.971	0.00146781	HSP90AB1
1434	Goblet_NS1_Infected_Mock	7.98889e-08	0.925897	0.929	0.614	0.0017395	PARP14
1435	Goblet_NS1_Infected_Mock	8.21632e-08	0.799799	0.929	0.563	0.00178902	OPTN
1436	Goblet_NS1_Infected_Mock	1.37386e-07	1.09467	0.786	0.308	0.00299144	BST2
1437	Goblet_NS1_Infected_Mock	1.52442e-07	0.758258	1	0.7	0.00331926	LGALS9
1438	Goblet_NS1_Infected_Mock	2.30859e-07	-0.839387	0.5	0.932	0.00502671	SNHG25
1439	Goblet_NS1_Infected_Mock	2.75405e-07	-0.758963	1	0.996	0.00599666	DSTN
1440	Goblet_NS1_Infected_Mock	3.40189e-07	-0.829411	0.5	0.965	0.00740727	SET
1441	Goblet_NS1_Infected_Mock	3.72333e-07	0.741322	1	0.941	0.00810717	KRT17
1442	Goblet_NS1_Infected_Mock	4.65397e-07	-0.785715	0.071	0.799	0.0101335	TMEM238
1443	Goblet_NS1_Infected_Mock	5.47926e-07	0.796871	1	0.611	0.0119305	IRF1
1444	Goblet_NS1_Infected_Mock	6.84513e-07	1.09812	1	0.806	0.0149046	RNF213
1445	Goblet_NS1_Infected_Mock	8.73891e-07	-0.767353	0.643	0.934	0.0190281	RBMX
1446	Goblet_NS1_Infected_Mock	9.6054e-07	-0.714646	0.571	0.911	0.0209148	NSA2
1447	Goblet_NS1_Infected_Mock	9.93323e-07	-0.728789	0.786	0.967	0.0216286	PTP4A2
1448	Goblet_NS1_Infected_Mock	1.24836e-06	0.761209	1	0.862	0.0271818	SPATS2L
1449	Goblet_NS1_Infected_Mock	1.28813e-06	0.768437	0.714	0.238	0.0280477	BBC3
1450	Goblet_NS1_Infected_Mock	1.40169e-06	0.58009	0.643	0.177	0.0305204	TNFSF14
1451	Goblet_NS1_Infected_Mock	1.85302e-06	-0.717814	0.143	0.822	0.0403478	PABPC4
1452	Goblet_NS1_Infected_Mock	1.99894e-06	-0.826367	1	0.987	0.0435248	CYB5A
1453	Goblet_NS1_Infected_Mock	2.38195e-06	1.00164	0.929	0.573	0.0518645	GBP1
1454	Goblet_NS1_Infected_Mock	2.41443e-06	1.06463	1	0.984	0.0525718	TNFSF10
1455	Goblet_NS1_Infected_Mock	3.90673e-06	0.695389	0.857	0.442	0.085065	PSMB9
1456	Goblet_NS1_Infected_Mock	4.05231e-06	0.510954	0.357	0.061	0.0882351	CCNA1
1457	Goblet_NS1_Infected_Mock	4.67566e-06	0.839147	0.929	0.644	0.101808	APOL6
1458	Goblet_NS1_Infected_Mock	4.76811e-06	-0.520121	1	1	0.103821	RPL10
1459	Goblet_NS1_Infected_Mock	5.00643e-06	0.777093	0.714	0.286	0.10901	C19orf66
1460	Goblet_NS1_Infected_Mock	5.06756e-06	-0.643109	1	0.991	0.110341	YBX1
1461	Goblet_NS1_Infected_Mock	5.68996e-06	-0.599154	0.929	0.989	0.123893	GNAS
1462	Goblet_NS1_Infected_Mock	6.54447e-06	-0.720032	0.857	0.99	0.142499	ARPC1B
1463	Goblet_NS1_Infected_Mock	9.30982e-06	0.54766	0.643	0.194	0.202712	EREG
1464	Goblet_NS1_Infected_Mock	1.04422e-05	0.501197	0.857	0.494	0.227367	TRIM22
1465	Goblet_NS1_Infected_Mock	1.10304e-05	0.634447	1	0.829	0.240175	SLFN5
1466	Goblet_NS1_Infected_Mock	1.24587e-05	-0.610277	0.714	0.963	0.271276	SERBP1
1467	Goblet_NS1_Infected_Mock	1.41269e-05	1.13817	0.714	0.328	0.307599	IDO1
1468	Goblet_NS1_Infected_Mock	1.70655e-05	-0.586059	0.857	0.985	0.371584	KTN1
1469	Goblet_NS1_Infected_Mock	1.72158e-05	1.02764	0.857	0.681	0.374857	ISG20
1470	Goblet_NS1_Infected_Mock	1.78427e-05	-0.512107	0.929	0.997	0.388506	PABPC1
1471	Goblet_NS1_Infected_Mock	1.92939e-05	0.749949	0.786	0.453	0.420106	IFI16
1472	Goblet_NS1_Infected_Mock	2.10514e-05	-0.609223	0.5	0.88	0.458373	ST13
1473	Goblet_NS1_Infected_Mock	2.14627e-05	-0.598431	0.929	0.984	0.46733	NPM1
1474	Goblet_NS1_Infected_Mock	2.19699e-05	-0.62063	1	0.995	0.478372	DHCR24
1475	Goblet_NS1_Infected_Mock	2.23393e-05	-0.651308	0.429	0.861	0.486417	NR2F2
1476	Goblet_NS1_Infected_Mock	2.26011e-05	-0.56434	0.286	0.789	0.492117	METAP2
1477	Goblet_NS1_Infected_Mock	2.42348e-05	0.762792	1	0.997	0.527688	S100A2
1478	Goblet_NS1_Infected_Mock	2.44827e-05	0.651643	1	0.976	0.533087	NCOA7
1479	Goblet_NS1_Infected_Mock	2.50551e-05	-0.559016	0.714	0.909	0.54555	RPN2
1480	Goblet_NS1_Infected_Mock	2.53836e-05	-0.521395	1	0.995	0.552702	DDX5
1481	Goblet_NS1_Infected_Mock	2.60314e-05	-0.634901	0.643	0.968	0.566808	TTC3
1482	Goblet_NS1_Infected_Mock	2.94075e-05	-0.558152	0.643	0.861	0.640319	RPS19BP1
1483	Goblet_NS1_Infected_Mock	2.99224e-05	-0.587368	0.143	0.704	0.65153	SRM
1484	Goblet_NS1_Infected_Mock	3.09844e-05	0.566793	0.857	0.392	0.674655	CX3CL1
1485	Goblet_NS1_Infected_Mock	3.75129e-05	-0.579499	0.714	0.914	0.816805	TKT
1486	Goblet_NS1_Infected_Mock	3.87861e-05	0.515359	0.786	0.357	0.844528	NMI
1487	Goblet_NS1_Infected_Mock	3.99723e-05	-0.531946	0.714	0.865	0.870357	PDXDC1
1488	Goblet_NS1_Infected_Mock	4.27995e-05	0.637609	0.857	0.424	0.931917	ZC3HAV1
1489	Goblet_NS1_Infected_Mock	4.30207e-05	-0.57317	0.857	0.989	0.936733	CALM2
1490	Goblet_NS1_Infected_Mock	4.7659e-05	-0.576348	0.643	0.9	1	CLINT1
1491	Goblet_NS1_Infected_Mock	4.81598e-05	0.713923	0.857	0.524	1	TNFAIP3
1492	Goblet_NS1_Infected_Mock	5.25764e-05	-0.566489	0.214	0.749	1	ESRRA
1493	Goblet_NS1_Infected_Mock	5.27145e-05	-0.591272	0.714	0.956	1	ITGB1
1494	Goblet_NS1_Infected_Mock	5.57788e-05	-0.568418	0.786	0.901	1	CBX3
1495	Goblet_NS1_Infected_Mock	5.94632e-05	0.67093	1	0.813	1	HLA-E
1496	Goblet_NS1_Infected_Mock	6.08846e-05	-0.969448	1	0.996	1	AGR2
1497	Goblet_NS1_Infected_Mock	6.42522e-05	-0.555452	0.214	0.78	1	CXXC5
1498	Goblet_NS1_Infected_Mock	6.71365e-05	-0.842369	0.714	0.971	1	ALDH1A3
1499	Goblet_NS1_Infected_Mock	6.92981e-05	0.817392	0.786	0.43	1	TYMP
1500	Goblet_NS1_Infected_Mock	8.10244e-05	-0.815308	0.429	0.781	1	ALOX15
1501	Goblet_NS1_Infected_Mock	8.10952e-05	-0.834115	0.857	0.949	1	CCND1
1502	Goblet_NS1_Infected_Mock	8.31856e-05	-0.537003	0.643	0.922	1	EI24
1503	Goblet_NS1_Infected_Mock	9.42761e-05	-0.573343	1	1	1	MT-ND5
1504	Goblet_NS1_Infected_Mock	9.44343e-05	-0.506136	0.929	0.956	1	CANX
1505	Goblet_NS1_Infected_Mock	9.72286e-05	-0.519079	0.929	0.966	1	SLC25A3
1506	Goblet_NS1_Infected_Mock	0.000102859	-0.674271	0.643	0.927	1	FOSB
1507	Goblet_NS1_Infected_Mock	0.000117959	0.754598	0.643	0.241	1	IL6
1508	Goblet_NS1_Infected_Mock	0.000121176	-0.992729	0.429	0.823	1	BPIFA2
1509	Goblet_NS1_Infected_Mock	0.000122259	0.567302	0.929	0.681	1	ADAR
1510	Goblet_NS1_Infected_Mock	0.000127245	-0.505769	1	0.995	1	P4HB
1511	Goblet_NS1_Infected_Mock	0.000129666	-0.543614	1	0.985	1	MGST1
1512	Goblet_NS1_Infected_Mock	0.000131317	0.581011	0.857	0.78	1	CFLAR
1513	Goblet_NS1_Infected_Mock	0.000137087	0.534893	0.929	0.715	1	TRIM56
1514	Goblet_NS1_Infected_Mock	0.000143334	-0.544855	0.286	0.758	1	RHOBTB3
1515	Goblet_NS1_Infected_Mock	0.000151746	-0.609462	0.929	0.994	1	C3
1516	Goblet_NS1_Infected_Mock	0.000177947	-0.602932	0.857	0.948	1	RAB11FIP1
1517	Goblet_NS1_Infected_Mock	0.000195204	-1.25965	0.143	0.648	1	AQP5
1518	Goblet_NS1_Infected_Mock	0.00019598	-0.609121	0.5	0.903	1	MYDGF
1519	Goblet_NS1_Infected_Mock	0.000198537	-0.535663	0.5	0.822	1	HNRNPM
1520	Goblet_NS1_Infected_Mock	0.000247705	0.505054	0.857	0.725	1	PSMB8
1521	Goblet_NS1_Infected_Mock	0.000253156	-0.526419	0.5	0.825	1	GOLGB1
1522	Goblet_NS1_Infected_Mock	0.000262163	-0.508817	0.5	0.753	1	COX20
1523	Goblet_NS1_Infected_Mock	0.000265879	0.591751	1	0.862	1	IFITM2
1524	Goblet_NS1_Infected_Mock	0.000274647	-0.530226	0.714	0.952	1	CPD
1525	Goblet_NS1_Infected_Mock	0.000277205	-0.598784	0.857	0.954	1	RDH10
1526	Goblet_NS1_Infected_Mock	0.000282492	-0.508228	0.5	0.854	1	2002-09-01
1527	Goblet_NS1_Infected_Mock	0.000289591	-0.506306	0.857	0.935	1	EID1
1528	Goblet_NS1_Infected_Mock	0.000295011	-0.501522	0.357	0.772	1	KLHL5
1529	Goblet_NS1_Infected_Mock	0.000318782	-0.870668	1	0.997	1	VMO1
1530	Goblet_NS1_Infected_Mock	0.00034841	-0.504896	0.929	0.972	1	MT-ND4L
1531	Goblet_NS1_Infected_Mock	0.000351549	-0.565708	0.643	0.985	1	ALCAM
1532	Goblet_NS1_Infected_Mock	0.000373776	-0.526117	0.643	0.815	1	AKR1A1
1533	Goblet_NS1_Infected_Mock	0.000401732	-0.536351	0.857	0.92	1	KLF3
1534	Goblet_NS1_Infected_Mock	0.000403936	-0.521563	0.357	0.842	1	GIPC1
1535	Goblet_NS1_Infected_Mock	0.000408508	-0.524262	1	0.995	1	PRSS23
1536	Goblet_NS1_Infected_Mock	0.000410306	-0.531988	1	0.994	1	FOS
1537	Goblet_NS1_Infected_Mock	0.000444946	-0.537277	0.5	0.832	1	TBL1XR1
1538	Goblet_NS1_Infected_Mock	0.000445877	0.524138	1	0.977	1	HES4
1539	Goblet_NS1_Infected_Mock	0.000456193	-0.558614	0.643	0.857	1	DNAJC10
1540	Goblet_NS1_Infected_Mock	0.000760256	0.788303	1	0.771	1	C15orf48
1541	Goblet_NS1_Infected_Mock	0.000811154	-0.644132	0.643	0.89	1	HIST1H4C
1542	Goblet_NS1_Infected_Mock	0.000875475	0.544689	0.5	0.187	1	GFM1
1543	Goblet_NS1_Infected_Mock	0.000927463	-0.584987	0.214	0.605	1	MESP1
1544	Goblet_NS1_Infected_Mock	0.000935739	-1.52918	0.929	0.935	1	LYPD2
1545	Goblet_NS1_Infected_Mock	0.000986574	0.534401	0.929	0.668	1	AC090498.1
1546	Goblet_NS1_Infected_Mock	0.00110711	-0.536633	0.5	0.795	1	AKR1C2
1547	Goblet_NS1_Infected_Mock	0.00113146	-0.778023	0.214	0.623	1	PSCA
1548	Goblet_NS1_Infected_Mock	0.00155537	-0.5235	0.571	0.81	1	IL1R1
1549	Goblet_NS1_Infected_Mock	0.00155605	0.577605	0.857	0.813	1	PSME2
1550	Goblet_NS1_Infected_Mock	0.0022717	-0.612464	0.786	0.971	1	AQP3
1551	Goblet_NS1_Infected_Mock	0.00231072	-0.569153	0.786	0.956	1	H2AFZ
1552	Goblet_NS1_Infected_Mock	0.002455	-0.879268	0.857	0.933	1	HES1
1553	Goblet_NS1_Infected_Mock	0.00279998	-0.543617	0.857	0.985	1	KRT7
1554	Goblet_NS1_Infected_Mock	0.00294709	-0.510322	0.643	0.819	1	HERPUD1
1555	Goblet_NS1_Infected_Mock	0.00348302	-0.536993	1	0.99	1	MUC5B
1556	Goblet_NS1_Infected_Mock	0.00359478	0.900462	0.786	0.624	1	PMAIP1
1557	Goblet_NS1_Infected_Mock	0.00422141	0.517048	1	0.777	1	TXNIP
1558	Goblet_NS1_Infected_Mock	0.00533824	-0.712002	1	0.949	1	CXCL1
1559	Goblet_NS1_Infected_Mock	0.00618867	0.709769	0.857	0.785	1	NFKBIA
1560	Goblet_NS1_Infected_Mock	0.00631744	-0.55642	0.429	0.685	1	TFPI2
1561	Goblet_NS1_Infected_Mock	0.0071803	-0.508059	0	0.357	1	CYP26A1
1562	Goblet_NS1_Infected_Mock	0.00741205	-0.547392	1	0.999	1	BPIFB1
1563	Goblet_NS1_Infected_Mock	0.00890071	0.527338	0.929	0.946	1	DYNLT1
1564	Goblet_NS1_Infected_Mock	0.00935513	0.660019	1	1	1	SCGB3A1
1565	Goblet_NS1_Infected_Mock	0.00987511	0.552256	0.786	0.648	1	PSMA4
1566	Goblet_NS1_Infected_Mock	0.0118178	-0.820352	1	0.98	1	SCGB1A1
1567	Goblet_NS1_Infected_Mock	0.0146494	-0.521355	0.857	0.975	1	SLC34A2
1568	Goblet_NS1_Infected_Mock	0.0154029	-0.701108	0.357	0.556	1	KRT4
1569	Goblet_NS1_Infected_Mock	0.0178518	-0.513334	0.429	0.724	1	HMGCS1
1570	Goblet_NS1_Infected_Mock	0.0200207	-0.689491	0.214	0.497	1	CXCL6
1571	Goblet_NS1_Infected_Mock	0.0241309	-0.656495	0.5	0.671	1	ATP12A
1572	Goblet_NS1_Infected_Mock	0.0269333	-0.53601	0.714	0.805	1	TUBA1B
1573	Goblet_NS1_Infected_Mock	0.0584995	-1.1161	0.857	0.843	1	LYNX1
1574	Goblet_NS1_Infected_Mock	0.0806929	-0.636747	1	0.887	1	SERPINB3
1575	Goblet_WT_Bystander_Mock	6.99739e-121	1.37548	0.716	0.008	1.52361e-116	IFIT1
1576	Goblet_WT_Bystander_Mock	2.26437e-77	0.513075	0.519	0.011	4.93045e-73	CMPK2
1577	Goblet_WT_Bystander_Mock	6.36492e-72	0.921369	0.42	0.003	1.3859e-67	CXCL10
1578	Goblet_WT_Bystander_Mock	3.58193e-64	0.974833	0.704	0.071	7.7993e-60	IFI44L
1579	Goblet_WT_Bystander_Mock	5.02724e-59	1.05455	0.852	0.153	1.09463e-54	MX1
1580	Goblet_WT_Bystander_Mock	1.39542e-55	1.4495	0.679	0.081	3.03838e-51	IFIT2
1581	Goblet_WT_Bystander_Mock	4.05657e-52	0.630008	0.704	0.094	8.83277e-48	EPSTI1
1582	Goblet_WT_Bystander_Mock	2.73509e-50	2.35763	1	0.499	5.95537e-46	ISG15
1583	Goblet_WT_Bystander_Mock	2.97234e-49	1.45728	0.765	0.144	6.47197e-45	IFIT3
1584	Goblet_WT_Bystander_Mock	3.07756e-43	1.34194	0.877	0.263	6.70109e-39	IFI6
1585	Goblet_WT_Bystander_Mock	2.31004e-38	0.730632	0.716	0.157	5.02987e-34	OAS3
1586	Goblet_WT_Bystander_Mock	4.77958e-36	0.596857	0.716	0.162	1.04071e-31	IRF7
1587	Goblet_WT_Bystander_Mock	3.55362e-35	0.686386	0.642	0.135	7.73766e-31	XAF1
1588	Goblet_WT_Bystander_Mock	1.81338e-33	0.594228	0.704	0.185	3.94846e-29	IFI44
1589	Goblet_WT_Bystander_Mock	1.52548e-31	0.712032	0.691	0.182	3.32158e-27	OAS2
1590	Goblet_WT_Bystander_Mock	2.27294e-31	0.930226	0.704	0.21	4.9491e-27	MX2
1591	Goblet_WT_Bystander_Mock	2.05408e-28	-0.634538	1	1	4.47256e-24	MT-ND5
1592	Goblet_WT_Bystander_Mock	3.27878e-28	-0.718708	0.198	0.799	7.13922e-24	TMEM238
1593	Goblet_WT_Bystander_Mock	1.32148e-27	0.562463	0.654	0.187	2.87739e-23	HELZ2
1594	Goblet_WT_Bystander_Mock	5.31485e-27	1.33385	0.827	0.376	1.15726e-22	IFI27
1595	Goblet_WT_Bystander_Mock	7.58704e-22	0.924406	0.852	0.472	1.652e-17	WARS
1596	Goblet_WT_Bystander_Mock	4.99137e-21	0.701999	1	0.941	1.08682e-16	KRT17
1597	Goblet_WT_Bystander_Mock	9.36006e-21	-0.583773	0.815	0.934	2.03806e-16	RBMX
1598	Goblet_WT_Bystander_Mock	3.28447e-18	0.826443	0.753	0.351	7.15162e-14	OAS1
1599	Goblet_WT_Bystander_Mock	5.49762e-18	-0.527129	0.716	0.901	1.19705e-13	CBX3
1600	Goblet_WT_Bystander_Mock	1.28188e-17	0.534492	0.926	0.668	2.79117e-13	AC090498.1
1601	Goblet_WT_Bystander_Mock	1.53883e-16	0.663011	1	0.987	3.35065e-12	MT2A
1602	Goblet_WT_Bystander_Mock	1.97968e-16	-0.507169	0.778	0.932	4.31055e-12	SNHG25
1603	Goblet_WT_Bystander_Mock	6.84206e-16	0.634525	0.765	0.448	1.48979e-11	STAT1
1604	Goblet_WT_Bystander_Mock	1.21323e-15	1.10549	0.926	0.605	2.64168e-11	NUPR1
1605	Goblet_WT_Bystander_Mock	6.07981e-12	0.768582	1	0.954	1.32382e-07	SAA1
1606	Goblet_WT_Bystander_Mock	8.73995e-12	0.588264	0.704	0.419	1.90304e-07	NT5C3A
1607	Goblet_WT_Bystander_Mock	1.46605e-11	0.617096	0.593	0.282	3.19218e-07	SAMD9
1608	Goblet_WT_Bystander_Mock	7.87272e-11	0.615093	0.938	0.806	1.71421e-06	RNF213
1609	Goblet_WT_Bystander_Mock	3.15748e-10	-0.53162	0.543	0.781	6.87511e-06	ALOX15
1610	Goblet_WT_Bystander_Mock	1.64159e-09	0.820024	1	1	3.57439e-05	SCGB3A1
1611	Goblet_WT_Bystander_Mock	3.92776e-08	0.61194	0.975	0.887	0.000855231	SAA2
1612	Goblet_WT_Bystander_Mock	1.94117e-07	-0.520918	0.642	0.805	0.0042267	TUBA1B
1613	Goblet_WT_Bystander_Mock	0.000146043	-0.531719	0.321	0.497	1	CXCL6
1614	Goblet_WT_Bystander_Mock	0.0015896	-0.533142	0.963	0.949	1	CXCL1
1615	Goblet_WT_Bystander_Mock	0.171789	-0.937007	0.877	0.846	1	TFF3
1616	Goblet_WT_Infected_Mock	3.88107e-141	1.46047	0.844	0.008	8.45064e-137	IFIT1
1617	Goblet_WT_Infected_Mock	5.24412e-101	0.64294	0.609	0.005	1.14185e-96	RSAD2
1618	Goblet_WT_Infected_Mock	3.00216e-82	0.637637	0.484	0.003	6.5369e-78	CXCL10
1619	Goblet_WT_Infected_Mock	2.7419e-71	1.00392	0.797	0.071	5.97021e-67	IFI44L
1620	Goblet_WT_Infected_Mock	8.41523e-66	1.62872	0.938	0.144	1.83233e-61	IFIT3
1621	Goblet_WT_Infected_Mock	2.85604e-65	1.5497	0.797	0.081	6.21873e-61	IFIT2
1622	Goblet_WT_Infected_Mock	1.81855e-62	0.559059	0.438	0.009	3.9597e-58	OASL
1623	Goblet_WT_Infected_Mock	2.98055e-58	1.12787	0.906	0.153	6.48984e-54	MX1
1624	Goblet_WT_Infected_Mock	2.65292e-44	0.579205	0.688	0.094	5.77646e-40	EPSTI1
1625	Goblet_WT_Infected_Mock	4.67801e-44	2.37064	1	0.499	1.01859e-39	ISG15
1626	Goblet_WT_Infected_Mock	4.46686e-43	0.718327	0.766	0.135	9.72613e-39	XAF1
1627	Goblet_WT_Infected_Mock	5.30856e-40	1.22254	0.891	0.263	1.15588e-35	IFI6
1628	Goblet_WT_Infected_Mock	6.15119e-33	0.627558	0.797	0.187	1.33936e-28	HELZ2
1629	Goblet_WT_Infected_Mock	1.03688e-32	0.818931	0.719	0.157	2.25769e-28	OAS3
1630	Goblet_WT_Infected_Mock	2.47238e-32	0.773362	0.75	0.182	5.38336e-28	OAS2
1631	Goblet_WT_Infected_Mock	4.05573e-30	1.45867	0.922	0.376	8.83094e-26	IFI27
1632	Goblet_WT_Infected_Mock	2.30914e-29	0.927969	0.75	0.21	5.02793e-25	MX2
1633	Goblet_WT_Infected_Mock	5.73058e-26	0.55378	0.672	0.162	1.24778e-21	IRF7
1634	Goblet_WT_Infected_Mock	6.37444e-25	-0.791947	0.609	0.934	1.38797e-20	RBMX
1635	Goblet_WT_Infected_Mock	2.35698e-22	0.844872	0.812	0.351	5.13209e-18	OAS1
1636	Goblet_WT_Infected_Mock	2.57249e-19	-0.629349	0.328	0.799	5.60135e-15	TMEM238
1637	Goblet_WT_Infected_Mock	2.91518e-18	-0.513191	1	1	6.34751e-14	MT-ND5
1638	Goblet_WT_Infected_Mock	4.19498e-18	0.658473	0.812	0.448	9.13415e-14	STAT1
1639	Goblet_WT_Infected_Mock	3.73317e-17	0.69921	0.703	0.282	8.1286e-13	SAMD9
1640	Goblet_WT_Infected_Mock	3.48797e-16	1.02961	0.859	0.472	7.5947e-12	WARS
1641	Goblet_WT_Infected_Mock	8.61599e-15	-0.508215	0.953	0.992	1.87605e-10	CP
1642	Goblet_WT_Infected_Mock	2.44651e-14	-0.515759	0.844	0.985	5.32704e-10	ALCAM
1643	Goblet_WT_Infected_Mock	9.89233e-14	-0.52173	0.625	0.901	2.15396e-09	CBX3
1644	Goblet_WT_Infected_Mock	1.26327e-12	0.642162	1	0.987	2.75065e-08	MT2A
1645	Goblet_WT_Infected_Mock	1.66107e-12	0.864111	1	1	3.61681e-08	SCGB3A1
1646	Goblet_WT_Infected_Mock	2.3369e-12	-0.517414	0.719	0.92	5.08837e-08	KLF3
1647	Goblet_WT_Infected_Mock	1.35308e-11	0.872072	0.938	0.605	2.9462e-07	NUPR1
1648	Goblet_WT_Infected_Mock	8.6286e-11	0.554857	0.766	0.403	1.87879e-06	RNASE1
1649	Goblet_WT_Infected_Mock	2.21276e-10	0.720371	1	0.887	4.81806e-06	SAA2
1650	Goblet_WT_Infected_Mock	2.69037e-10	0.689902	0.953	0.806	5.85801e-06	RNF213
1651	Goblet_WT_Infected_Mock	2.97185e-10	0.570172	0.891	0.71	6.4709e-06	TPM1
1652	Goblet_WT_Infected_Mock	9.45277e-10	-0.509876	0.891	0.956	2.05825e-05	H2AFZ
1653	Goblet_WT_Infected_Mock	1.70586e-08	0.57174	0.672	0.419	0.000371435	NT5C3A
1654	Goblet_WT_Infected_Mock	8.21111e-08	0.609256	1	0.954	0.00178789	SAA1
1655	Goblet_WT_Infected_Mock	1.65688e-07	0.660451	1	0.98	0.0036077	SCGB1A1
1656	Goblet_WT_Infected_Mock	3.79886e-07	-0.535514	1	0.997	0.00827164	VMO1
1657	Goblet_WT_Infected_Mock	6.19818e-07	-0.677123	0.938	0.933	0.0134959	HES1
1658	Goblet_WT_Infected_Mock	1.00378e-06	0.537242	0.875	0.681	0.0218564	ISG20
1659	Goblet_WT_Infected_Mock	1.13149e-06	-0.597616	0.047	0.351	0.024637	XIST
1660	Goblet_WT_Infected_Mock	1.80026e-05	-0.553105	0.766	0.882	0.391989	TNFAIP2
1661	Goblet_WT_Infected_Mock	6.56115e-05	-0.652762	0.875	0.949	1	CXCL1
1662	Goblet_WT_Infected_Mock	0.000522454	-0.548336	0.312	0.497	1	CXCL6
1663	Goblet_WT_Infected_Mock	0.0209688	-0.54283	0.922	0.935	1	LYPD2
1664	Goblet_WT_Infected_Mock	0.0431348	0.536436	0.312	0.206	1	C1orf194
1665	Goblet_WT_Infected_Mock	0.91866	-0.701999	0.906	0.846	1	TFF3
1666	Preciliated_NS1_Bystander_Mock	9.55812e-42	1.46338	1	0.011	2.08118e-37	IFI44L
1667	Preciliated_NS1_Bystander_Mock	1.15546e-40	1.9121	1	0.017	2.5159e-36	IFIT1
1668	Preciliated_NS1_Bystander_Mock	2.04663e-39	2.29284	1	0.023	4.45632e-35	IFIT2
1669	Preciliated_NS1_Bystander_Mock	5.99512e-39	0.915339	0.88	0	1.30538e-34	RSAD2
1670	Preciliated_NS1_Bystander_Mock	2.26921e-33	0.930419	0.76	0	4.94098e-29	OASL
1671	Preciliated_NS1_Bystander_Mock	2.26921e-33	0.792086	0.76	0	4.94098e-29	CXCL10
1672	Preciliated_NS1_Bystander_Mock	1.98362e-32	2.04573	1	0.069	4.31913e-28	IFIT3
1673	Preciliated_NS1_Bystander_Mock	7.29341e-32	1.78619	1	0.075	1.58807e-27	MX1
1674	Preciliated_NS1_Bystander_Mock	7.17507e-31	1.29858	0.96	0.063	1.5623e-26	OAS3
1675	Preciliated_NS1_Bystander_Mock	4.29635e-26	0.823917	0.84	0.057	9.35488e-22	CMPK2
1676	Preciliated_NS1_Bystander_Mock	1.68071e-25	1.13534	0.92	0.092	3.65957e-21	OAS1
1677	Preciliated_NS1_Bystander_Mock	1.77827e-25	1.16236	0.92	0.092	3.872e-21	HELZ2
1678	Preciliated_NS1_Bystander_Mock	4.12573e-25	0.860888	0.84	0.063	8.98337e-21	EPSTI1
1679	Preciliated_NS1_Bystander_Mock	2.00499e-24	0.671101	0.56	0	4.36566e-20	CXCL11
1680	Preciliated_NS1_Bystander_Mock	5.03342e-23	1.26618	0.96	0.138	1.09598e-18	OAS2
1681	Preciliated_NS1_Bystander_Mock	6.40979e-23	1.01489	1	0.161	1.39567e-18	XAF1
1682	Preciliated_NS1_Bystander_Mock	7.77051e-23	1.80535	1	0.207	1.69195e-18	IFI6
1683	Preciliated_NS1_Bystander_Mock	3.5181e-22	0.940545	0.8	0.075	7.6603e-18	IFI44
1684	Preciliated_NS1_Bystander_Mock	4.31952e-21	1.28482	0.96	0.184	9.40531e-17	MX2
1685	Preciliated_NS1_Bystander_Mock	7.66701e-21	0.773227	0.92	0.149	1.66941e-16	IRF7
1686	Preciliated_NS1_Bystander_Mock	3.39184e-20	2.8375	1	0.299	7.38539e-16	ISG15
1687	Preciliated_NS1_Bystander_Mock	5.69207e-20	0.682486	0.72	0.057	1.23939e-15	DDX60L
1688	Preciliated_NS1_Bystander_Mock	1.42836e-18	1.76956	1	0.31	3.1101e-14	IFI27
1689	Preciliated_NS1_Bystander_Mock	2.64747e-18	0.655337	0.8	0.115	5.7646e-14	SP110
1690	Preciliated_NS1_Bystander_Mock	1.13977e-17	0.558481	0.56	0.029	2.48174e-13	HERC5
1691	Preciliated_NS1_Bystander_Mock	1.29314e-17	0.610201	0.56	0.029	2.81567e-13	SOCS1
1692	Preciliated_NS1_Bystander_Mock	9.22721e-17	0.6647	0.76	0.109	2.00913e-12	IFI35
1693	Preciliated_NS1_Bystander_Mock	5.19337e-16	0.521985	0.56	0.04	1.13081e-11	DDX58
1694	Preciliated_NS1_Bystander_Mock	1.36319e-15	0.702899	0.64	0.075	2.96821e-11	DDX60
1695	Preciliated_NS1_Bystander_Mock	1.7633e-15	1.50779	1	0.557	3.83941e-11	NUPR1
1696	Preciliated_NS1_Bystander_Mock	2.70306e-15	0.949825	0.88	0.236	5.88564e-11	UBE2L6
1697	Preciliated_NS1_Bystander_Mock	5.06965e-15	0.900215	0.92	0.299	1.10387e-10	IFI16
1698	Preciliated_NS1_Bystander_Mock	6.53362e-15	1.35964	1	0.759	1.42263e-10	IFITM3
1699	Preciliated_NS1_Bystander_Mock	1.22733e-14	0.809783	0.88	0.247	2.67239e-10	PARP9
1700	Preciliated_NS1_Bystander_Mock	1.79238e-14	1.10411	1	0.448	3.90273e-10	PARP14
1701	Preciliated_NS1_Bystander_Mock	1.89275e-14	1.2308	0.96	0.333	4.12127e-10	RNF213
1702	Preciliated_NS1_Bystander_Mock	8.05926e-14	0.683439	0.68	0.103	1.75482e-09	GBP4
1703	Preciliated_NS1_Bystander_Mock	1.25608e-13	0.982297	1	0.598	2.73498e-09	STAT1
1704	Preciliated_NS1_Bystander_Mock	1.34686e-13	0.711972	0.92	0.287	2.93265e-09	PML
1705	Preciliated_NS1_Bystander_Mock	1.47129e-13	0.718762	0.76	0.161	3.20358e-09	C19orf66
1706	Preciliated_NS1_Bystander_Mock	3.83788e-13	0.939552	1	0.529	8.35661e-09	EIF2AK2
1707	Preciliated_NS1_Bystander_Mock	8.06124e-13	0.53446	0.36	0.011	1.75525e-08	DUOXA2
1708	Preciliated_NS1_Bystander_Mock	2.4189e-12	0.674284	0.88	0.299	5.26692e-08	TRIM25
1709	Preciliated_NS1_Bystander_Mock	1.4054e-11	-0.979696	0.64	0.96	3.06012e-07	RBMX
1710	Preciliated_NS1_Bystander_Mock	1.50879e-11	0.84616	0.96	0.471	3.28524e-07	ZC3HAV1
1711	Preciliated_NS1_Bystander_Mock	2.64716e-11	0.77875	0.92	0.443	5.76392e-07	APOL1
1712	Preciliated_NS1_Bystander_Mock	2.95306e-11	1.14044	1	0.833	6.42999e-07	TNFSF10
1713	Preciliated_NS1_Bystander_Mock	4.42049e-11	0.596131	0.64	0.121	9.62517e-07	PLEKHA4
1714	Preciliated_NS1_Bystander_Mock	4.79391e-11	1.05863	1	0.724	1.04383e-06	LY6E
1715	Preciliated_NS1_Bystander_Mock	6.23022e-11	0.643947	0.24	0	1.35657e-06	IFNL1
1716	Preciliated_NS1_Bystander_Mock	6.79914e-11	0.712714	0.92	0.5	1.48045e-06	PLSCR1
1717	Preciliated_NS1_Bystander_Mock	1.19598e-10	0.645035	0.84	0.316	2.60412e-06	STAT2
1718	Preciliated_NS1_Bystander_Mock	1.38022e-10	0.720789	0.72	0.218	3.00528e-06	HERC6
1719	Preciliated_NS1_Bystander_Mock	1.83988e-10	0.600174	0.88	0.299	4.00616e-06	DTX3L
1720	Preciliated_NS1_Bystander_Mock	2.21665e-10	0.561012	0.72	0.184	4.82654e-06	PARP12
1721	Preciliated_NS1_Bystander_Mock	2.24322e-10	0.888359	0.92	0.546	4.88439e-06	WARS
1722	Preciliated_NS1_Bystander_Mock	6.1277e-10	0.723028	0.88	0.379	1.33425e-05	TYMP
1723	Preciliated_NS1_Bystander_Mock	7.44487e-10	-0.744446	0.08	0.799	1.62104e-05	TMEM238
1724	Preciliated_NS1_Bystander_Mock	8.59572e-10	-0.612124	0.96	1	1.87163e-05	DSTN
1725	Preciliated_NS1_Bystander_Mock	1.08163e-09	0.504891	0.72	0.184	2.35514e-05	FAM46A
1726	Preciliated_NS1_Bystander_Mock	1.36242e-09	0.828775	0.88	0.402	2.96653e-05	NT5C3A
1727	Preciliated_NS1_Bystander_Mock	1.38077e-09	0.811649	0.88	0.546	3.0065e-05	APOL6
1728	Preciliated_NS1_Bystander_Mock	1.72905e-09	0.578269	0.68	0.167	3.76483e-05	TAP1
1729	Preciliated_NS1_Bystander_Mock	1.82861e-09	0.646114	0.84	0.379	3.98161e-05	TRIM22
1730	Preciliated_NS1_Bystander_Mock	1.84871e-09	1.10065	0.88	0.448	4.02537e-05	SAMD9
1731	Preciliated_NS1_Bystander_Mock	1.84954e-09	0.698221	0.92	0.649	4.02719e-05	AC090498.1
1732	Preciliated_NS1_Bystander_Mock	2.30546e-09	0.67631	0.84	0.385	5.01991e-05	IFITM2
1733	Preciliated_NS1_Bystander_Mock	3.44893e-09	0.86916	0.88	0.466	7.5097e-05	ISG20
1734	Preciliated_NS1_Bystander_Mock	3.88547e-09	0.631592	1	0.724	8.46023e-05	ADAR
1735	Preciliated_NS1_Bystander_Mock	6.68667e-09	0.710379	0.56	0.121	0.000145596	SAMD9L
1736	Preciliated_NS1_Bystander_Mock	8.11503e-09	0.762246	0.8	0.328	0.000176697	USP18
1737	Preciliated_NS1_Bystander_Mock	8.64752e-09	0.691432	1	0.931	0.000188291	HLA-C
1738	Preciliated_NS1_Bystander_Mock	9.26843e-09	-2.73294	0.96	0.977	0.000201811	SCGB1A1
1739	Preciliated_NS1_Bystander_Mock	1.34509e-08	0.66328	0.88	0.5	0.000292879	HLA-E
1740	Preciliated_NS1_Bystander_Mock	1.35829e-08	-0.803563	0.96	1	0.000295754	PCM1
1741	Preciliated_NS1_Bystander_Mock	1.5938e-08	-0.669425	0.52	0.908	0.000347034	TSGA10
1742	Preciliated_NS1_Bystander_Mock	2.38677e-08	0.682181	1	0.914	0.000519694	NCOA7
1743	Preciliated_NS1_Bystander_Mock	9.29315e-08	-0.876028	0.4	0.856	0.00202349	TOP2A
1744	Preciliated_NS1_Bystander_Mock	1.16562e-07	-0.729924	0.76	0.954	0.00253803	DNAH12
1745	Preciliated_NS1_Bystander_Mock	1.16937e-07	0.605788	0.96	0.856	0.00254619	MIF
1746	Preciliated_NS1_Bystander_Mock	1.33651e-07	-0.679455	0.96	0.983	0.00291012	TBCA
1747	Preciliated_NS1_Bystander_Mock	1.86305e-07	-0.709456	0.88	0.989	0.0040566	HSPH1
1748	Preciliated_NS1_Bystander_Mock	3.93379e-07	0.590934	0.84	0.425	0.00856544	IRF1
1749	Preciliated_NS1_Bystander_Mock	4.16457e-07	-0.614162	0.72	0.954	0.00906794	TRAF3IP1
1750	Preciliated_NS1_Bystander_Mock	5.25083e-07	0.580007	0.96	0.793	0.0114331	SLFN5
1751	Preciliated_NS1_Bystander_Mock	6.02843e-07	-0.661158	0.56	0.948	0.0131263	WDR66
1752	Preciliated_NS1_Bystander_Mock	6.81873e-07	-0.533159	0.4	0.839	0.0148471	PRPF4B
1753	Preciliated_NS1_Bystander_Mock	1.01156e-06	-0.513283	1	0.977	0.0220256	AP2B1
1754	Preciliated_NS1_Bystander_Mock	1.05048e-06	0.536998	1	0.983	0.0228732	FXYD3
1755	Preciliated_NS1_Bystander_Mock	1.26262e-06	-0.566474	0.24	0.707	0.0274923	PIBF1
1756	Preciliated_NS1_Bystander_Mock	1.88992e-06	-0.536914	0.4	0.816	0.0411512	SNHG25
1757	Preciliated_NS1_Bystander_Mock	2.38311e-06	-0.546633	0.64	0.96	0.0518899	GCC2
1758	Preciliated_NS1_Bystander_Mock	3.59593e-06	0.599249	0.76	0.517	0.0782977	ZNFX1
1759	Preciliated_NS1_Bystander_Mock	4.84612e-06	0.564548	1	0.851	0.105519	SAA1
1760	Preciliated_NS1_Bystander_Mock	5.01986e-06	-0.505404	0.44	0.787	0.109302	OTUD6B-AS1
1761	Preciliated_NS1_Bystander_Mock	6.34115e-06	-0.626486	0.72	0.925	0.138072	PPP1R2
1762	Preciliated_NS1_Bystander_Mock	6.50146e-06	-0.529464	0.6	0.897	0.141563	CCDC181
1763	Preciliated_NS1_Bystander_Mock	7.69829e-06	-0.537715	0.92	0.994	0.167622	LRRIQ1
1764	Preciliated_NS1_Bystander_Mock	9.30845e-06	-0.500139	0.92	0.971	0.202682	IDS
1765	Preciliated_NS1_Bystander_Mock	1.21923e-05	-0.928936	0.2	0.678	0.265476	BCYRN1
1766	Preciliated_NS1_Bystander_Mock	1.25069e-05	-0.520628	0.4	0.816	0.272324	ERICH3
1767	Preciliated_NS1_Bystander_Mock	2.3534e-05	-0.686928	0.84	0.977	0.51243	HES6
1768	Preciliated_NS1_Bystander_Mock	2.40256e-05	0.540043	0.84	0.431	0.523133	SLC34A2
1769	Preciliated_NS1_Bystander_Mock	2.62494e-05	-0.577125	0.32	0.695	0.571555	SGOL2
1770	Preciliated_NS1_Bystander_Mock	2.74694e-05	-0.511139	0.48	0.862	0.598118	FCF1
1771	Preciliated_NS1_Bystander_Mock	2.86304e-05	-0.524451	0.12	0.598	0.623398	CCDC171
1772	Preciliated_NS1_Bystander_Mock	2.95526e-05	0.636892	0.88	0.626	0.643479	GBP1
1773	Preciliated_NS1_Bystander_Mock	3.40822e-05	0.658868	0.88	0.862	0.742106	TRIM56
1774	Preciliated_NS1_Bystander_Mock	3.63876e-05	0.540594	0.64	0.322	0.792304	SP100
1775	Preciliated_NS1_Bystander_Mock	4.54846e-05	0.833856	0.52	0.195	0.990383	PIP
1776	Preciliated_NS1_Bystander_Mock	6.21281e-05	0.568167	0.84	0.615	1	PMAIP1
1777	Preciliated_NS1_Bystander_Mock	6.96116e-05	-0.601067	0.96	0.983	1	HES1
1778	Preciliated_NS1_Bystander_Mock	7.9459e-05	0.652559	1	1	1	SCGB3A1
1779	Preciliated_NS1_Bystander_Mock	9.0602e-05	-0.514981	0.88	0.994	1	C5orf49
1780	Preciliated_NS1_Bystander_Mock	0.000105496	-0.587159	0.52	0.833	1	RGCC
1781	Preciliated_NS1_Bystander_Mock	0.000169248	-0.526406	0.84	0.943	1	CCDC146
1782	Preciliated_NS1_Bystander_Mock	0.000169685	-0.664542	0.92	0.994	1	VMO1
1783	Preciliated_NS1_Bystander_Mock	0.000196102	-0.506932	0.84	0.937	1	RP4-539M6.14
1784	Preciliated_NS1_Bystander_Mock	0.000201069	-0.539386	0.96	0.971	1	CTGF
1785	Preciliated_NS1_Bystander_Mock	0.000429547	-1.0505	0.52	0.747	1	LYPD2
1786	Preciliated_NS1_Bystander_Mock	0.000498185	0.533398	0.48	0.207	1	ATP10B
1787	Preciliated_NS1_Bystander_Mock	0.000880533	0.759688	0.72	0.534	1	C15orf48
1788	Preciliated_NS1_Bystander_Mock	0.00115802	0.830647	0.28	0.08	1	STATH
1789	Preciliated_NS1_Bystander_Mock	0.00132792	0.504814	0.96	0.77	1	RARRES1
1790	Preciliated_NS1_Bystander_Mock	0.00168838	-0.509025	0.6	0.753	1	CDK1
1791	Preciliated_NS1_Bystander_Mock	0.00182362	-0.572932	0.68	0.828	1	ZDHHC1
1792	Preciliated_NS1_Bystander_Mock	0.00189108	-0.518708	0.92	0.96	1	CDK2AP2
1793	Preciliated_NS1_Bystander_Mock	0.00261143	0.608264	1	1	1	S100A6
1794	Preciliated_NS1_Bystander_Mock	0.00303364	0.521735	0.64	0.506	1	CRIP1
1795	Preciliated_NS1_Bystander_Mock	0.0031614	0.566871	0.68	0.408	1	NFKBIA
1796	Preciliated_NS1_Bystander_Mock	0.00869357	0.724968	1	1	1	MSMB
1797	Preciliated_NS1_Bystander_Mock	0.0411846	0.961465	0.92	0.782	1	SOX4
1798	Preciliated_NS1_Bystander_Mock	0.0693678	-0.81375	0.6	0.736	1	TFF3
1799	Preciliated_NS1_Bystander_Mock	0.391967	0.524904	1	1	1	PTMA
1800	Preciliated_NS1_Infected_Mock	4.45939e-41	1.06398	0.947	0	9.70988e-37	OASL
1801	Preciliated_NS1_Infected_Mock	2.2297e-38	1.71266	1	0.017	4.85494e-34	IFIT1
1802	Preciliated_NS1_Infected_Mock	2.43078e-37	1.34316	0.947	0.011	5.29277e-33	IFI44L
1803	Preciliated_NS1_Infected_Mock	2.486e-36	0.993789	0.842	0	5.41302e-32	CXCL10
1804	Preciliated_NS1_Infected_Mock	2.07587e-34	2.36776	0.947	0.023	4.52e-30	IFIT2
1805	Preciliated_NS1_Infected_Mock	5.41241e-34	1.0969	0.789	0	1.1785e-29	RSAD2
1806	Preciliated_NS1_Infected_Mock	4.99274e-29	2.1284	1	0.069	1.08712e-24	IFIT3
1807	Preciliated_NS1_Infected_Mock	4.3036e-28	1.57765	1	0.075	9.37066e-24	MX1
1808	Preciliated_NS1_Infected_Mock	1.42256e-25	1.04429	1	0.092	3.09747e-21	OAS1
1809	Preciliated_NS1_Infected_Mock	1.5778e-23	1.00957	0.947	0.092	3.43549e-19	HELZ2
1810	Preciliated_NS1_Infected_Mock	1.29811e-22	0.743614	0.895	0.075	2.82651e-18	IFI44
1811	Preciliated_NS1_Infected_Mock	1.33291e-22	0.828343	0.842	0.063	2.90227e-18	EPSTI1
1812	Preciliated_NS1_Infected_Mock	2.51748e-22	0.83038	0.842	0.063	5.48155e-18	OAS3
1813	Preciliated_NS1_Infected_Mock	3.12833e-21	0.528529	0.737	0.04	6.81162e-17	DDX58
1814	Preciliated_NS1_Infected_Mock	1.06138e-20	0.823943	0.789	0.057	2.31105e-16	CMPK2
1815	Preciliated_NS1_Infected_Mock	1.30331e-19	1.20529	0.947	0.138	2.83782e-15	OAS2
1816	Preciliated_NS1_Infected_Mock	3.15732e-19	1.62231	1	0.207	6.87475e-15	IFI6
1817	Preciliated_NS1_Infected_Mock	3.6551e-18	0.550688	0.737	0.057	7.95862e-14	DDX60L
1818	Preciliated_NS1_Infected_Mock	8.10193e-18	0.595903	0.684	0.046	1.76412e-13	IDO1
1819	Preciliated_NS1_Infected_Mock	8.76376e-18	0.711597	0.947	0.149	1.90822e-13	IRF7
1820	Preciliated_NS1_Infected_Mock	1.28996e-17	1.15198	0.947	0.184	2.80877e-13	MX2
1821	Preciliated_NS1_Infected_Mock	1.046e-16	0.570434	0.579	0.029	2.27756e-12	SOCS1
1822	Preciliated_NS1_Infected_Mock	1.36323e-16	2.82953	1	0.299	2.96831e-12	ISG15
1823	Preciliated_NS1_Infected_Mock	3.10271e-15	0.725817	1	0.236	6.75583e-11	UBE2L6
1824	Preciliated_NS1_Infected_Mock	3.46901e-14	0.944538	0.842	0.161	7.55342e-10	XAF1
1825	Preciliated_NS1_Infected_Mock	5.21134e-14	0.709788	0.842	0.161	1.13472e-09	C19orf66
1826	Preciliated_NS1_Infected_Mock	5.23217e-14	0.522877	0.684	0.075	1.13925e-09	DDX60
1827	Preciliated_NS1_Infected_Mock	1.23443e-13	0.566515	0.789	0.121	2.68784e-09	SAMD9L
1828	Preciliated_NS1_Infected_Mock	3.96826e-13	1.55891	1	0.557	8.64048e-09	NUPR1
1829	Preciliated_NS1_Infected_Mock	6.23388e-13	1.22969	0.947	0.333	1.35736e-08	RNF213
1830	Preciliated_NS1_Infected_Mock	7.24487e-13	0.571613	0.737	0.109	1.5775e-08	IFI35
1831	Preciliated_NS1_Infected_Mock	3.08926e-12	0.748542	0.684	0.115	6.72655e-08	SP110
1832	Preciliated_NS1_Infected_Mock	5.77222e-12	0.643719	0.684	0.103	1.25684e-07	GBP4
1833	Preciliated_NS1_Infected_Mock	8.08818e-12	1.80407	0.895	0.31	1.76112e-07	IFI27
1834	Preciliated_NS1_Infected_Mock	2.93124e-11	0.817342	0.842	0.247	6.38248e-07	PARP9
1835	Preciliated_NS1_Infected_Mock	3.67085e-11	0.959924	1	0.448	7.99291e-07	SAMD9
1836	Preciliated_NS1_Infected_Mock	1.25912e-10	0.60829	0.842	0.19	2.7416e-06	APOL2
1837	Preciliated_NS1_Infected_Mock	1.29966e-10	0.913961	0.947	0.546	2.82987e-06	WARS
1838	Preciliated_NS1_Infected_Mock	1.339e-10	0.67078	0.895	0.253	2.91553e-06	TRIM38
1839	Preciliated_NS1_Infected_Mock	2.3173e-10	0.694261	0.789	0.195	5.04568e-06	PIP
1840	Preciliated_NS1_Infected_Mock	2.34592e-10	0.566019	0.842	0.218	5.10801e-06	HERC6
1841	Preciliated_NS1_Infected_Mock	8.27826e-10	1.21493	0.947	0.759	1.80251e-05	IFITM3
1842	Preciliated_NS1_Infected_Mock	1.1977e-09	0.932446	0.895	0.448	2.60787e-05	PARP14
1843	Preciliated_NS1_Infected_Mock	1.90055e-09	0.981287	1	0.598	4.13825e-05	STAT1
1844	Preciliated_NS1_Infected_Mock	3.58747e-09	-0.661384	1	1	7.81135e-05	DSTN
1845	Preciliated_NS1_Infected_Mock	4.36278e-09	-0.739062	0.842	0.983	9.49951e-05	HNRNPM
1846	Preciliated_NS1_Infected_Mock	4.88164e-09	-0.938144	0.684	0.96	0.000106293	RBMX
1847	Preciliated_NS1_Infected_Mock	4.97332e-09	0.786981	0.947	0.466	0.000108289	ISG20
1848	Preciliated_NS1_Infected_Mock	5.03714e-09	-0.870402	1	1	0.000109679	MALAT1
1849	Preciliated_NS1_Infected_Mock	9.87066e-09	0.809232	0.947	0.5	0.000214924	HLA-E
1850	Preciliated_NS1_Infected_Mock	1.09906e-08	0.625015	0.895	0.299	0.000239308	TRIM25
1851	Preciliated_NS1_Infected_Mock	1.25256e-08	0.657349	0.842	0.328	0.000272733	USP18
1852	Preciliated_NS1_Infected_Mock	1.5176e-08	0.549567	0.684	0.167	0.000330442	TAP1
1853	Preciliated_NS1_Infected_Mock	2.61802e-08	0.907656	0.947	0.471	0.000570048	ZC3HAV1
1854	Preciliated_NS1_Infected_Mock	3.20811e-08	0.851742	0.947	0.529	0.000698533	EIF2AK2
1855	Preciliated_NS1_Infected_Mock	3.21131e-08	0.677133	0.895	0.385	0.00069923	IFITM2
1856	Preciliated_NS1_Infected_Mock	3.66401e-08	0.521695	0.579	0.121	0.0007978	PLEKHA4
1857	Preciliated_NS1_Infected_Mock	6.16195e-08	-0.711719	0.789	0.954	0.0013417	RB1CC1
1858	Preciliated_NS1_Infected_Mock	7.39129e-08	0.850613	1	0.724	0.00160938	LY6E
1859	Preciliated_NS1_Infected_Mock	7.65485e-08	0.621143	0.842	0.299	0.00166677	DTX3L
1860	Preciliated_NS1_Infected_Mock	8.71392e-08	-0.758331	0.632	0.96	0.00189737	GCC2
1861	Preciliated_NS1_Infected_Mock	1.56543e-07	-0.726314	0.947	1	0.00340856	ODF2L
1862	Preciliated_NS1_Infected_Mock	1.60236e-07	-0.68109	0.842	0.994	0.00348898	AKAP9
1863	Preciliated_NS1_Infected_Mock	1.90594e-07	-0.755517	0.842	0.96	0.00415	BBOF1
1864	Preciliated_NS1_Infected_Mock	2.92952e-07	-0.849116	0.895	0.989	0.00637874	HSPH1
1865	Preciliated_NS1_Infected_Mock	3.21463e-07	0.659156	0.895	0.379	0.00699954	TYMP
1866	Preciliated_NS1_Infected_Mock	3.8451e-07	0.760442	0.895	0.402	0.00837231	NT5C3A
1867	Preciliated_NS1_Infected_Mock	3.94471e-07	0.752223	0.895	0.425	0.00858921	IRF1
1868	Preciliated_NS1_Infected_Mock	4.07911e-07	-0.777763	0.789	0.994	0.00888185	LRRIQ1
1869	Preciliated_NS1_Infected_Mock	4.21704e-07	0.638844	0.947	0.649	0.00918219	AC090498.1
1870	Preciliated_NS1_Infected_Mock	4.47773e-07	-0.75957	0.526	0.954	0.00974982	TRAF3IP1
1871	Preciliated_NS1_Infected_Mock	5.4726e-07	-0.864559	0.895	1	0.011916	PCM1
1872	Preciliated_NS1_Infected_Mock	5.64674e-07	-0.738937	0.684	0.971	0.0122952	TXNRD1
1873	Preciliated_NS1_Infected_Mock	8.13563e-07	0.516048	0.947	0.437	0.0177145	LAP3
1874	Preciliated_NS1_Infected_Mock	8.19662e-07	-0.692889	0.368	0.92	0.0178473	FADS2
1875	Preciliated_NS1_Infected_Mock	8.20561e-07	-0.598473	0.526	0.925	0.0178669	PSMD14
1876	Preciliated_NS1_Infected_Mock	1.10301e-06	0.769141	1	0.833	0.024017	TNFSF10
1877	Preciliated_NS1_Infected_Mock	1.50557e-06	0.540338	0.895	0.391	0.0327822	CH17-189H20.1
1878	Preciliated_NS1_Infected_Mock	1.73391e-06	-0.597774	0.737	0.971	0.0377541	TTC3
1879	Preciliated_NS1_Infected_Mock	1.97789e-06	-0.732857	0.526	0.948	0.0430666	WDR66
1880	Preciliated_NS1_Infected_Mock	2.14731e-06	-0.713153	0.842	0.954	0.0467554	DNAH12
1881	Preciliated_NS1_Infected_Mock	2.33276e-06	-0.593416	0.105	0.684	0.0507935	SMAD5
1882	Preciliated_NS1_Infected_Mock	2.83805e-06	-0.56318	0.474	0.862	0.0617958	MAP7
1883	Preciliated_NS1_Infected_Mock	3.05593e-06	-0.738622	0.526	0.856	0.0665399	CFAP221
1884	Preciliated_NS1_Infected_Mock	3.62935e-06	-0.728889	0.789	0.937	0.0790255	CCP110
1885	Preciliated_NS1_Infected_Mock	3.66039e-06	-0.619984	0.211	0.799	0.0797014	TMEM238
1886	Preciliated_NS1_Infected_Mock	3.98588e-06	0.578551	0.947	0.724	0.0867887	ADAR
1887	Preciliated_NS1_Infected_Mock	4.13445e-06	-0.603899	0.211	0.707	0.0900235	PIBF1
1888	Preciliated_NS1_Infected_Mock	4.2596e-06	-0.678706	0.526	0.833	0.0927485	AHNAK
1889	Preciliated_NS1_Infected_Mock	4.57394e-06	-0.60363	0.737	0.96	0.0995929	RFX3
1890	Preciliated_NS1_Infected_Mock	4.75974e-06	-0.653751	0.632	0.96	0.103639	MAP1A
1891	Preciliated_NS1_Infected_Mock	5.79631e-06	-0.532182	0.737	0.96	0.126209	NARS
1892	Preciliated_NS1_Infected_Mock	6.10428e-06	-0.52891	0.526	0.891	0.132915	TMF1
1893	Preciliated_NS1_Infected_Mock	7.07159e-06	-0.695241	0.632	0.908	0.153977	ANKRD11
1894	Preciliated_NS1_Infected_Mock	7.30668e-06	-0.657493	0.474	0.908	0.159096	CXXC5
1895	Preciliated_NS1_Infected_Mock	7.76374e-06	-0.552196	0.368	0.845	0.169048	KPNA3
1896	Preciliated_NS1_Infected_Mock	8.29259e-06	-0.518031	0.842	0.989	0.180563	ATP2A2
1897	Preciliated_NS1_Infected_Mock	8.98536e-06	-0.571954	0.895	0.971	0.195647	IDS
1898	Preciliated_NS1_Infected_Mock	9.28033e-06	-0.576649	0.421	0.845	0.20207	PRKAR2A
1899	Preciliated_NS1_Infected_Mock	9.42937e-06	-0.688998	0.842	0.948	0.205315	ALDH1A1
1900	Preciliated_NS1_Infected_Mock	1.07614e-05	-0.781866	0.789	0.989	0.234318	TUBA1A
1901	Preciliated_NS1_Infected_Mock	1.09523e-05	0.509003	0.579	0.184	0.238474	FAM46A
1902	Preciliated_NS1_Infected_Mock	1.10296e-05	-0.612112	0.474	0.862	0.240158	FCF1
1903	Preciliated_NS1_Infected_Mock	1.11413e-05	0.696768	0.474	0.121	0.24259	CX3CL1
1904	Preciliated_NS1_Infected_Mock	1.13303e-05	0.508842	0.737	0.316	0.246706	STAT2
1905	Preciliated_NS1_Infected_Mock	1.6791e-05	-0.547566	0.684	0.925	0.365608	GALNT1
1906	Preciliated_NS1_Infected_Mock	1.75557e-05	-0.517315	0.368	0.799	0.382258	VPS13C
1907	Preciliated_NS1_Infected_Mock	1.7883e-05	-0.50298	0.316	0.776	0.389385	KIAA1671
1908	Preciliated_NS1_Infected_Mock	2.13736e-05	-0.525239	0.737	0.977	0.465388	HIPK1
1909	Preciliated_NS1_Infected_Mock	2.23613e-05	-0.524829	0.526	0.816	0.486896	SNHG25
1910	Preciliated_NS1_Infected_Mock	2.65711e-05	-0.51114	0.684	0.908	0.57856	TSGA10
1911	Preciliated_NS1_Infected_Mock	2.71945e-05	0.65942	0.895	0.626	0.592133	GBP1
1912	Preciliated_NS1_Infected_Mock	2.74297e-05	-0.602852	0.632	0.897	0.597254	CCDC181
1913	Preciliated_NS1_Infected_Mock	3.1279e-05	0.672758	0.842	0.546	0.68107	APOL6
1914	Preciliated_NS1_Infected_Mock	3.13579e-05	-0.60545	0.895	0.977	0.682787	CCDC170
1915	Preciliated_NS1_Infected_Mock	3.13828e-05	-0.505692	0.421	0.793	0.683329	CHORDC1
1916	Preciliated_NS1_Infected_Mock	3.70719e-05	-0.500034	0.684	0.96	0.807203	WDR60
1917	Preciliated_NS1_Infected_Mock	3.9761e-05	-0.531582	0.632	0.902	0.865755	EMC4
1918	Preciliated_NS1_Infected_Mock	3.98451e-05	0.64183	0.895	0.856	0.867586	MIF
1919	Preciliated_NS1_Infected_Mock	4.48061e-05	-0.585061	0.895	0.977	0.975609	AP2B1
1920	Preciliated_NS1_Infected_Mock	4.88873e-05	-0.506837	0.789	0.925	1	SUN1
1921	Preciliated_NS1_Infected_Mock	6.36259e-05	-0.52481	1	0.994	1	EIF2S2
1922	Preciliated_NS1_Infected_Mock	6.36259e-05	-0.567609	1	0.994	1	BASP1
1923	Preciliated_NS1_Infected_Mock	6.70522e-05	-0.524436	0.474	0.908	1	IQCE
1924	Preciliated_NS1_Infected_Mock	6.93895e-05	0.560203	0.632	0.287	1	PML
1925	Preciliated_NS1_Infected_Mock	7.47916e-05	-0.784118	0.105	0.678	1	BCYRN1
1926	Preciliated_NS1_Infected_Mock	7.53113e-05	-0.504434	0.526	0.851	1	FDFT1
1927	Preciliated_NS1_Infected_Mock	9.99832e-05	-0.695308	0.526	0.856	1	TOP2A
1928	Preciliated_NS1_Infected_Mock	0.000107275	-1.54597	1	0.977	1	SCGB1A1
1929	Preciliated_NS1_Infected_Mock	0.000108629	-0.504491	0.526	0.816	1	ERICH3
1930	Preciliated_NS1_Infected_Mock	0.000112569	-0.503352	0.474	0.822	1	CNTRL
1931	Preciliated_NS1_Infected_Mock	0.000112872	-0.530038	0.842	0.943	1	CFAP36
1932	Preciliated_NS1_Infected_Mock	0.000125324	-0.514524	0.684	0.948	1	SPEF1
1933	Preciliated_NS1_Infected_Mock	0.000134117	-0.706144	0.684	0.874	1	LDLRAD1
1934	Preciliated_NS1_Infected_Mock	0.000138496	-0.528673	0.842	0.983	1	TBCA
1935	Preciliated_NS1_Infected_Mock	0.000139012	-0.601216	0.737	0.931	1	CEP350
1936	Preciliated_NS1_Infected_Mock	0.000169951	-0.529097	0.842	0.925	1	CC2D2A
1937	Preciliated_NS1_Infected_Mock	0.00017287	0.506314	0.789	0.5	1	PLSCR1
1938	Preciliated_NS1_Infected_Mock	0.000177984	0.72136	0.737	0.408	1	NFKBIA
1939	Preciliated_NS1_Infected_Mock	0.000187646	-0.559861	0.842	1	1	CDS1
1940	Preciliated_NS1_Infected_Mock	0.000188315	-0.531309	0.842	0.92	1	PTPRF
1941	Preciliated_NS1_Infected_Mock	0.000228783	0.575204	0.789	0.443	1	APOL1
1942	Preciliated_NS1_Infected_Mock	0.000230638	0.504145	0.947	0.862	1	TRIM56
1943	Preciliated_NS1_Infected_Mock	0.000250197	-0.570205	0.579	0.856	1	RP4-666F24.3
1944	Preciliated_NS1_Infected_Mock	0.00028434	-0.625661	0.947	0.971	1	CTGF
1945	Preciliated_NS1_Infected_Mock	0.000292893	-0.670355	0.368	0.753	1	ANLN
1946	Preciliated_NS1_Infected_Mock	0.000304006	-0.543673	0.947	0.971	1	FAM229B
1947	Preciliated_NS1_Infected_Mock	0.000322211	-0.556294	0.842	0.977	1	C3
1948	Preciliated_NS1_Infected_Mock	0.000326404	-0.706167	0.158	0.575	1	MYO10
1949	Preciliated_NS1_Infected_Mock	0.000376422	-0.63071	0.421	0.77	1	SCD
1950	Preciliated_NS1_Infected_Mock	0.000439807	-0.545736	0.579	0.891	1	INSIG1
1951	Preciliated_NS1_Infected_Mock	0.000692939	-0.552878	0.579	0.833	1	HEATR5A
1952	Preciliated_NS1_Infected_Mock	0.000996549	0.500032	0.316	0.08	1	STATH
1953	Preciliated_NS1_Infected_Mock	0.00106469	0.520174	1	0.736	1	CXCL17
1954	Preciliated_NS1_Infected_Mock	0.00110004	-0.507362	1	0.994	1	TUBB4B
1955	Preciliated_NS1_Infected_Mock	0.00115101	-0.573972	0.684	0.879	1	C11orf88
1956	Preciliated_NS1_Infected_Mock	0.00120895	0.62418	0.895	0.615	1	PMAIP1
1957	Preciliated_NS1_Infected_Mock	0.00137779	-0.55267	0.684	0.902	1	ANKRD36C
1958	Preciliated_NS1_Infected_Mock	0.00150145	-0.553693	0.684	0.862	1	B3GNT5
1959	Preciliated_NS1_Infected_Mock	0.00158829	-1.03104	0.526	0.747	1	LYPD2
1960	Preciliated_NS1_Infected_Mock	0.00207817	-0.69835	0.474	0.741	1	TMEM190
1961	Preciliated_NS1_Infected_Mock	0.00227698	-0.515207	0.789	0.868	1	SNTN
1962	Preciliated_NS1_Infected_Mock	0.00259088	0.601926	0.947	0.851	1	SAA1
1963	Preciliated_NS1_Infected_Mock	0.00413309	-0.523239	0.947	0.994	1	VMO1
1964	Preciliated_NS1_Infected_Mock	0.00454717	-0.508912	0.895	0.885	1	PRSS23
1965	Preciliated_NS1_Infected_Mock	0.0060009	-0.583428	0.789	0.828	1	ZDHHC1
1966	Preciliated_NS1_Infected_Mock	0.0110994	-0.520092	0.526	0.724	1	ALOX15
1967	Preciliated_NS1_Infected_Mock	0.0138497	-0.517571	0.789	0.891	1	RP11-356K23.1
1968	Preciliated_NS1_Infected_Mock	0.0150025	-0.50203	0.684	0.77	1	C22orf15
1969	Preciliated_NS1_Infected_Mock	0.0388818	0.617839	1	1	1	MSMB
1970	Preciliated_WT_Bystander_Mock	7.8146e-31	0.899097	1	1	1.70155e-26	S100A2
1971	Preciliated_WT_Bystander_Mock	9.83347e-31	-1.38303	0.14	0.879	2.14114e-26	C11orf88
1972	Preciliated_WT_Bystander_Mock	2.21933e-29	1.52275	0.849	0.299	4.83238e-25	ISG15
1973	Preciliated_WT_Bystander_Mock	4.07254e-28	0.948201	1	0.902	8.86754e-24	KRT17
1974	Preciliated_WT_Bystander_Mock	1.92771e-25	-0.633579	0.968	1	4.19739e-21	DSTN
1975	Preciliated_WT_Bystander_Mock	9.52845e-24	0.868135	0.785	0.207	2.07472e-19	KRT6A
1976	Preciliated_WT_Bystander_Mock	3.29814e-23	-1.06843	0.968	1	7.18136e-19	BPIFB1
1977	Preciliated_WT_Bystander_Mock	8.5122e-23	-0.79645	0.677	0.96	1.85345e-18	RBMX
1978	Preciliated_WT_Bystander_Mock	2.02354e-22	0.871389	0.591	0.075	4.40605e-18	MX1
1979	Preciliated_WT_Bystander_Mock	1.41754e-21	-1.80693	0.914	1	3.08654e-17	SCGB3A1
1980	Preciliated_WT_Bystander_Mock	1.79907e-21	-0.740673	0.914	0.983	3.9173e-17	TBCA
1981	Preciliated_WT_Bystander_Mock	2.1241e-21	0.828531	0.86	0.299	4.62502e-17	XIST
1982	Preciliated_WT_Bystander_Mock	3.46275e-20	0.604628	0.591	0.092	7.53978e-16	HELZ2
1983	Preciliated_WT_Bystander_Mock	6.60802e-20	0.778821	0.71	0.207	1.43883e-15	IFI6
1984	Preciliated_WT_Bystander_Mock	6.47663e-19	-1.13249	0.731	0.994	1.41022e-14	VMO1
1985	Preciliated_WT_Bystander_Mock	3.02426e-18	-0.587867	0.237	0.799	6.58502e-14	TMEM238
1986	Preciliated_WT_Bystander_Mock	5.25468e-18	-1.26827	0.032	0.598	1.14415e-13	RPS4Y1
1987	Preciliated_WT_Bystander_Mock	6.89643e-18	-0.666421	0.495	0.897	1.50163e-13	CCDC181
1988	Preciliated_WT_Bystander_Mock	1.96877e-17	0.633759	0.409	0.017	4.2868e-13	IFIT1
1989	Preciliated_WT_Bystander_Mock	1.10352e-16	0.558116	1	0.989	2.4028e-12	COX6C
1990	Preciliated_WT_Bystander_Mock	1.26234e-16	0.62525	0.591	0.138	2.74861e-12	KRT13
1991	Preciliated_WT_Bystander_Mock	1.30965e-16	1.00662	0.753	0.351	2.85164e-12	CSTA
1992	Preciliated_WT_Bystander_Mock	1.76302e-16	-0.578968	0.376	0.833	3.8388e-12	NME5
1993	Preciliated_WT_Bystander_Mock	1.97648e-16	-0.629153	0.892	0.994	4.30358e-12	AGR3
1994	Preciliated_WT_Bystander_Mock	2.16098e-16	0.556264	0.667	0.23	4.70533e-12	ADIRF
1995	Preciliated_WT_Bystander_Mock	7.10884e-16	0.62511	0.366	0.011	1.54788e-11	IFI44L
1996	Preciliated_WT_Bystander_Mock	2.84046e-15	-2.21672	0.806	0.977	6.18481e-11	SCGB1A1
1997	Preciliated_WT_Bystander_Mock	4.46488e-15	-0.545344	0.688	0.966	9.72183e-11	MAP9
1998	Preciliated_WT_Bystander_Mock	9.99054e-15	0.829194	0.452	0.069	2.17534e-10	IFIT3
1999	Preciliated_WT_Bystander_Mock	1.41305e-14	-0.578402	0.323	0.753	3.07678e-10	VPS13D
[truncated: 853 more rows]
