# Supplementary material for: Comprehensive single cell analysis of pandemic influenza A virus infection in the human airways uncovers cell-type specific host transcriptional signatures relevant for disease progression and pathogenesis
Source: Front Immunol. 2022 Oct 4;13:978824. doi: 10.3389/fimmu.2022.978824 (PMC9576848; doi:10.3389/fimmu.2022.978824)
Supplement: Supplementary file 7 [file Table_3.xlsx]

## Sheet: Supp_Table_03
row	file	p_val	avg_logFC	pct.1	pct.2	p_val_adj	Gene
1	Basal_NS1_Bystander_NS1_Infected	1.90607775291698e-37	-1.85849916238763	0.957	0.991	4.15029369920144e-33	MSMB
2	Basal_NS1_Bystander_NS1_Infected	2.18450310929197e-36	-0.974034167263798	0.066	0.402	4.75653707017234e-32	IFNL2
3	Basal_NS1_Bystander_NS1_Infected	1.01148966113723e-35	-1.35236087466108	1	1	2.20241758816021e-31	SLPI
4	Basal_NS1_Bystander_NS1_Infected	1.14824673983589e-30	-0.926611598517391	0.08	0.402	2.50019245131866e-26	IFNL3
5	Basal_NS1_Bystander_NS1_Infected	2.91172488430357e-29	-0.991197426459822	0.87	0.981	6.33998976308259e-25	AGR2
6	Basal_NS1_Bystander_NS1_Infected	7.36963338137918e-29	0.732611552691136	0.996	0.963	1.6046639724615e-24	IGFBP7
7	Basal_NS1_Bystander_NS1_Infected	3.16999287312649e-26	0.528081406568394	1	1	6.90234248194563e-22	ACTG1
8	Basal_NS1_Bystander_NS1_Infected	1.5158714527027e-25	-0.865250350608736	0.705	0.925	3.30065850111486e-21	S100P
9	Basal_NS1_Bystander_NS1_Infected	3.49634425053609e-25	0.51732283859621	0.998	0.972	7.61293997111729e-21	PDLIM1
10	Basal_NS1_Bystander_NS1_Infected	7.48293588320368e-25	-1.42693371743566	0.994	1	1.62933445920877e-20	BPIFA1
11	Basal_NS1_Bystander_NS1_Infected	1.37593964565001e-24	0.522567679530532	0.996	0.972	2.99597098443834e-20	CFL1
12	Basal_NS1_Bystander_NS1_Infected	4.41440531734332e-23	-0.70314145274662	0.19	0.57	9.61192613798335e-19	IGFBP5
13	Basal_NS1_Bystander_NS1_Infected	1.80162873330037e-20	-0.635084645734353	1	1	3.92286640388822e-16	WFDC2
14	Basal_NS1_Bystander_NS1_Infected	5.08149903696172e-20	0.587202030426818	1	1	1.10644560030805e-15	ACTB
15	Basal_NS1_Bystander_NS1_Infected	7.07705826617245e-20	0.519590943698384	0.998	0.963	1.54095866687639e-15	PFN1
16	Basal_NS1_Bystander_NS1_Infected	7.26870999927343e-20	-0.934642257000113	0.987	0.991	1.5826889152418e-15	LCN2
17	Basal_NS1_Bystander_NS1_Infected	1.24401056950375e-19	0.553647073060871	0.996	0.963	2.70870861403745e-15	IGFBP2
18	Basal_NS1_Bystander_NS1_Infected	1.84737290939343e-18	-1.5619932279209	0.914	0.981	4.02246977291326e-14	SCGB1A1
19	Basal_NS1_Bystander_NS1_Infected	1.35238738810456e-17	0.525342985143265	1	1	2.94468829885887e-13	MT2A
20	Basal_NS1_Bystander_NS1_Infected	2.86771927577865e-17	-0.647801709828195	0.787	0.944	6.24417195108042e-13	RARRES1
21	Basal_NS1_Bystander_NS1_Infected	7.89299127949686e-17	-0.507080286559285	0.3	0.654	1.71861992119765e-12	LYNX1
22	Basal_NS1_Bystander_NS1_Infected	1.41184347771845e-16	-0.667031965006867	0.667	0.879	3.07414798838415e-12	SAA2
23	Basal_NS1_Bystander_NS1_Infected	1.51445020000577e-16	-0.747564110871389	0.793	0.935	3.29756386549256e-12	CXCL8
24	Basal_NS1_Bystander_NS1_Infected	2.45282136753269e-16	-1.05519125354638	0.236	0.57	5.34077324566567e-12	CCL5
25	Basal_NS1_Bystander_NS1_Infected	2.68289064224684e-16	-1.26586408025717	1	1	5.84172608442827e-12	SCGB3A1
26	Basal_NS1_Bystander_NS1_Infected	6.0532570893734e-16	-0.739699679339938	0.565	0.879	1.31803619864016e-11	VMO1
27	Basal_NS1_Bystander_NS1_Infected	7.6562208729779e-16	-0.953920176279709	0.86	1	1.66706553288221e-11	BPIFB1
28	Basal_NS1_Bystander_NS1_Infected	3.27542327677556e-15	0.524961979049802	0.959	0.907	7.1319066428511e-11	TNFRSF12A
29	Basal_NS1_Bystander_NS1_Infected	1.43859131944812e-14	-0.500265864347677	0.816	0.991	3.13238873896633e-10	XBP1
30	Basal_NS1_Bystander_NS1_Infected	8.4939578927532e-14	0.532273931527423	0.998	0.991	1.84947439156808e-09	HSPB1
31	Basal_NS1_Bystander_NS1_Infected	9.47606023812204e-14	0.572514349292375	0.989	0.935	2.06331735624869e-09	SFN
32	Basal_NS1_Bystander_NS1_Infected	5.36172580071397e-13	-1.08434676682712	0.248	0.523	1.16746217584746e-08	IFNL1
33	Basal_NS1_Bystander_NS1_Infected	3.71583738582522e-12	0.539852027275291	0.958	0.888	8.09086432389583e-08	IGFBP6
34	Basal_NS1_Bystander_NS1_Infected	4.06596436842901e-12	0.719108201635476	0.809	0.71	8.85323081581733e-08	CALD1
35	Basal_NS1_Bystander_NS1_Infected	5.37569194030773e-12	-0.513144998654788	0.875	0.981	1.17050316308261e-07	SAA1
36	Basal_NS1_Bystander_NS1_Infected	1.07423308993244e-11	-0.850047128292026	0.668	0.869	2.3390351300189e-07	PIGR
37	Basal_NS1_Bystander_NS1_Infected	1.11083906129822e-11	0.91190501915988	0.844	0.72	2.41874097207074e-07	TPM1
38	Basal_NS1_Bystander_NS1_Infected	9.71104144884921e-11	0.545382468833467	1	1	2.11448216507243e-06	KRT17
39	Basal_NS1_Bystander_NS1_Infected	1.66749834635574e-09	0.808246462308525	0.807	0.729	3.63081089935498e-05	LGALS1
40	Basal_NS1_Bystander_NS1_Infected	4.72037770967459e-09	0.7258637558899	0.706	0.598	0.000102781504250455	MYL9
41	Basal_NS1_Bystander_NS1_Infected	1.44343771330708e-07	0.527310265119083	0.872	0.813	0.00314294127695483	GJB2
42	Basal_NS1_Bystander_NS1_Infected	2.8909071892166e-06	0.531101944901373	0.931	0.888	0.0629466131380021	MMP13
43	Basal_NS1_Bystander_NS1_Infected	4.31058724685332e-06	0.539238768087528	0.697	0.617	0.0938587267129841	TGFBI
44	Basal_NS1_Bystander_NS1_Infected	0.00101901988833129	0.710384814037505	0.319	0.196	1	VIM
45	Basal_NS1_Bystander_NS1_Infected	0.00377520605105943	0.743812793968567	0.531	0.505	1	MMP10
46	Basal_NS1_Bystander_NS1_Infected	0.00836626192121351	0.956279234730238	0.512	0.495	1	TAGLN
47	Basal_NS1_Bystander_NS1_Infected	0.16904256650878	0.564523925703778	0.427	0.439	1	KRT14
48	Basal_NS1_Bystander_NS1_Infected	0.18550750476019	0.729443813121672	0.303	0.29	1	FN1
49	Basal_NS1_Bystander_NS1_Infected	0.660771103790156	-0.570714592212829	0.25	0.262	1	SPRR1B
50	Basal_NS1_Bystander_WT_Bystander	0	1.98464595401253	0.957	0.355	0	CXCL10
51	Basal_NS1_Bystander_WT_Bystander	0	1.90076120531441	0.898	0.267	0	CXCL11
52	Basal_NS1_Bystander_WT_Bystander	0	1.50147333823689	0.999	0.675	0	IFIT1
53	Basal_NS1_Bystander_WT_Bystander	0	1.37462352771361	1	0.945	0	ISG15
54	Basal_NS1_Bystander_WT_Bystander	0	1.36027425484564	1	0.956	0	NUPR1
55	Basal_NS1_Bystander_WT_Bystander	0	1.21582345631703	0.995	0.827	0	TNFSF10
56	Basal_NS1_Bystander_WT_Bystander	0	1.20551544426588	1	0.72	0	IFIT3
57	Basal_NS1_Bystander_WT_Bystander	0	1.19486122329788	0.766	0.175	0	TNFSF13B
58	Basal_NS1_Bystander_WT_Bystander	0	1.17434132342911	0.994	0.602	0	IFIT2
59	Basal_NS1_Bystander_WT_Bystander	0	1.09865207424618	0.943	0.412	0	OASL
60	Basal_NS1_Bystander_WT_Bystander	0	1.09480578976358	0.907	0.37	0	GBP4
61	Basal_NS1_Bystander_WT_Bystander	0	1.06773302938243	0.964	0.461	0	RSAD2
62	Basal_NS1_Bystander_WT_Bystander	0	1.02213110691361	0.979	0.61	0	IFITM2
63	Basal_NS1_Bystander_WT_Bystander	0	1.01052555788408	0.999	0.752	0	IFI6
64	Basal_NS1_Bystander_WT_Bystander	0	0.956817454383834	0.971	0.641	0	WARS
65	Basal_NS1_Bystander_WT_Bystander	0	0.944830015136482	0.992	0.623	0	OAS1
66	Basal_NS1_Bystander_WT_Bystander	0	0.851506553250757	0.875	0.329	0	BST2
67	Basal_NS1_Bystander_WT_Bystander	0	0.836122353200386	0.999	0.842	0	RNF213
68	Basal_NS1_Bystander_WT_Bystander	0	0.826015278630096	0.984	0.698	0	NT5C3A
69	Basal_NS1_Bystander_WT_Bystander	0	0.800912095442867	1	0.998	0	IFITM3
70	Basal_NS1_Bystander_WT_Bystander	0	0.80070822131292	0.996	0.604	0	IFI44L
71	Basal_NS1_Bystander_WT_Bystander	0	0.778498649685006	0.948	0.474	0	SAMD9L
72	Basal_NS1_Bystander_WT_Bystander	0	0.772529416747032	0.978	0.672	0	UBE2L6
73	Basal_NS1_Bystander_WT_Bystander	0	0.761060154279657	0.982	0.635	0	EPSTI1
74	Basal_NS1_Bystander_WT_Bystander	0	0.68777325603652	0.994	0.686	0	OAS3
75	Basal_NS1_Bystander_WT_Bystander	0	0.661105678219266	0.712	0.126	0	GMPR
76	Basal_NS1_Bystander_WT_Bystander	4.66703795386645e-306	0.702611921415615	0.901	0.427	1.01620084407488e-301	PSMB9
77	Basal_NS1_Bystander_WT_Bystander	5.63875044935434e-305	0.695625597537612	0.998	0.814	1.22778152284242e-300	STAT1
78	Basal_NS1_Bystander_WT_Bystander	4.10572775854778e-304	0.810829526084098	0.999	0.706	8.93981162146193e-300	MX1
79	Basal_NS1_Bystander_WT_Bystander	1.80660548506778e-295	0.751670319113611	0.935	0.567	3.93370278318659e-291	IRF1
80	Basal_NS1_Bystander_WT_Bystander	4.74130460847353e-295	0.594312568191834	0.94	0.516	1.03237166544903e-290	HERC6
81	Basal_NS1_Bystander_WT_Bystander	1.59509439818775e-294	0.787577306178944	0.685	0.144	3.473158542614e-290	IDO1
82	Basal_NS1_Bystander_WT_Bystander	2.19072646556743e-294	-0.639801364382633	0.089	0.628	4.77008780612651e-290	UPK1B
83	Basal_NS1_Bystander_WT_Bystander	2.33807233362034e-293	0.773486168306298	1	0.994	5.09091869922493e-289	WFDC2
84	Basal_NS1_Bystander_WT_Bystander	6.62635636386789e-292	0.900832074320248	0.956	0.602	1.4428228346686e-287	ISG20
85	Basal_NS1_Bystander_WT_Bystander	4.0712289303616e-291	0.583112993030758	0.867	0.407	8.86469387296934e-287	LGALS9
86	Basal_NS1_Bystander_WT_Bystander	2.02201566261012e-285	0.683251069363529	1	1	4.40273690376728e-281	SAT1
87	Basal_NS1_Bystander_WT_Bystander	9.99345541268429e-281	0.57782486522169	0.95	0.47	2.17597498155788e-276	CMPK2
88	Basal_NS1_Bystander_WT_Bystander	1.50296056557149e-278	0.55812653653939	0.954	0.589	3.27254633547536e-274	TRIM22
89	Basal_NS1_Bystander_WT_Bystander	1.63296912591923e-275	0.777244885335853	0.967	0.723	3.55562697477652e-271	APOL1
90	Basal_NS1_Bystander_WT_Bystander	5.52336762926052e-273	0.620300220534446	1	1	1.20265806759519e-268	B2M
91	Basal_NS1_Bystander_WT_Bystander	7.07024719241467e-272	0.56062774556685	0.958	0.562	1.53947562367637e-267	OAS2
92	Basal_NS1_Bystander_WT_Bystander	7.68336777696285e-272	0.697849854041742	1	0.976	1.67297649975589e-267	HLA-B
93	Basal_NS1_Bystander_WT_Bystander	3.94713831801021e-270	0.61602202634136	0.915	0.543	8.59449897363543e-266	LAP3
94	Basal_NS1_Bystander_WT_Bystander	3.14141919514781e-269	0.715034425865798	0.974	0.667	6.84012615551484e-265	GBP1
95	Basal_NS1_Bystander_WT_Bystander	2.42446498603159e-268	0.681163019704415	0.937	0.524	5.27903006058519e-264	IFI35
96	Basal_NS1_Bystander_WT_Bystander	5.35714412751793e-262	0.57314279013633	0.941	0.503	1.16646456232575e-257	USP18
97	Basal_NS1_Bystander_WT_Bystander	8.81796091375062e-262	0.561897493900122	0.897	0.441	1.92002280936006e-257	DDX60L
98	Basal_NS1_Bystander_WT_Bystander	1.22238472647236e-261	0.619023459857151	0.968	0.534	2.66162050342091e-257	MX2
99	Basal_NS1_Bystander_WT_Bystander	8.17691235020834e-259	0.599882635038016	0.867	0.392	1.78044089513436e-254	IFIH1
100	Basal_NS1_Bystander_WT_Bystander	1.61611502013607e-257	0.55399850974355	0.964	0.661	3.51892884484428e-253	APOL6
101	Basal_NS1_Bystander_WT_Bystander	4.61339495451494e-255	0.539478016118254	0.978	0.688	1.00452061739608e-250	PARP14
102	Basal_NS1_Bystander_WT_Bystander	4.4098118678019e-254	0.714095161284024	0.895	0.514	9.60192436095186e-250	APOL2
103	Basal_NS1_Bystander_WT_Bystander	2.14769718287298e-253	-0.533483462342066	0.993	0.999	4.67639584598763e-249	PABPC1
104	Basal_NS1_Bystander_WT_Bystander	6.59619796944896e-253	0.775205509784936	0.86	0.502	1.43625614586782e-248	GLRX
105	Basal_NS1_Bystander_WT_Bystander	8.72922155536569e-253	0.531066845415217	0.818	0.36	1.90070070146532e-248	IFITM1
106	Basal_NS1_Bystander_WT_Bystander	2.28508878436636e-250	0.507256741942766	0.952	0.689	4.9755523190793e-246	PSMB8
107	Basal_NS1_Bystander_WT_Bystander	1.84525587362277e-249	0.554911943604463	0.968	0.617	4.01786013922622e-245	IRF7
108	Basal_NS1_Bystander_WT_Bystander	7.41691805931996e-249	0.615429670631222	0.965	0.798	1.61495973823633e-244	PSME2
109	Basal_NS1_Bystander_WT_Bystander	3.48856107266825e-247	0.50260807371697	0.868	0.443	7.59599287962785e-243	NMI
110	Basal_NS1_Bystander_WT_Bystander	7.82759517235407e-243	0.507851089241209	0.965	0.617	1.70438057282838e-238	IFI44
111	Basal_NS1_Bystander_WT_Bystander	4.74221078132757e-241	1.111148924304	1	0.896	1.03256897552626e-236	SCGB3A1
112	Basal_NS1_Bystander_WT_Bystander	4.65126599685018e-240	0.646710700771929	0.701	0.209	1.01276665815416e-235	CX3CL1
113	Basal_NS1_Bystander_WT_Bystander	6.83199795430766e-240	0.560495129731892	0.889	0.422	1.48759923457095e-235	DDX58
114	Basal_NS1_Bystander_WT_Bystander	6.84894308327439e-239	0.649133258048285	0.978	0.896	1.49128886695216e-234	IL1RN
115	Basal_NS1_Bystander_WT_Bystander	1.50829676707565e-235	0.954963506324186	0.968	0.626	3.28416538063053e-231	IFI27
116	Basal_NS1_Bystander_WT_Bystander	6.63998893082316e-235	0.61524619151634	0.933	0.678	1.44579118979743e-230	RARRES3
117	Basal_NS1_Bystander_WT_Bystander	1.18007206821171e-233	0.735096047115973	0.871	0.524	2.56948892132417e-229	TXNIP
118	Basal_NS1_Bystander_WT_Bystander	5.23668834477111e-232	0.806388982397659	0.962	0.751	1.14023652019046e-227	SERPINB1
119	Basal_NS1_Bystander_WT_Bystander	2.51407262805437e-228	0.595614817252828	0.957	0.737	5.47414174032558e-224	PMAIP1
120	Basal_NS1_Bystander_WT_Bystander	1.12040407272807e-225	0.502234677380241	0.997	0.929	2.43956782795809e-221	NCOA7
121	Basal_NS1_Bystander_WT_Bystander	3.28382401363175e-225	0.613361790176352	1	0.995	7.15019840728176e-221	SLPI
122	Basal_NS1_Bystander_WT_Bystander	4.21333678165671e-224	1.03770062895669	0.963	0.723	9.17411950837932e-220	C15orf48
123	Basal_NS1_Bystander_WT_Bystander	8.79878733999443e-222	1.06134679033416	0.931	0.668	1.91584795541039e-217	MMP13
124	Basal_NS1_Bystander_WT_Bystander	6.72572894175491e-220	0.542427140353014	0.987	0.898	1.46446021977771e-215	HLA-E
125	Basal_NS1_Bystander_WT_Bystander	6.31112478084748e-218	0.572140011802878	0.941	0.607	1.37418430978173e-213	TAP1
126	Basal_NS1_Bystander_WT_Bystander	1.61957528622336e-217	0.695119952680849	0.929	0.663	3.52646322822275e-213	NFKBIA
127	Basal_NS1_Bystander_WT_Bystander	5.82490610871793e-200	0.548497633505649	0.999	0.975	1.26831505611224e-195	HLA-C
128	Basal_NS1_Bystander_WT_Bystander	1.01949417648963e-196	0.513305820786145	0.896	0.601	2.21984661988852e-192	KRT7
129	Basal_NS1_Bystander_WT_Bystander	1.33076615938099e-194	0.58456634539079	0.997	0.946	2.89761023543617e-190	HLA-A
130	Basal_NS1_Bystander_WT_Bystander	5.65687347214969e-191	0.68492016607259	0.491	0.086	1.23172762982587e-186	DUOXA2
131	Basal_NS1_Bystander_WT_Bystander	3.27971309760663e-185	0.536097669156195	0.754	0.366	7.14124729872868e-181	CCDC109B
132	Basal_NS1_Bystander_WT_Bystander	8.99432298854997e-176	0.587782353553278	0.554	0.162	1.95842388752687e-171	BIRC3
133	Basal_NS1_Bystander_WT_Bystander	2.46123996027276e-175	0.703185577226849	0.875	0.585	5.35910388949791e-171	SAA1
134	Basal_NS1_Bystander_WT_Bystander	2.10056740439618e-170	0.631666550443795	0.938	0.683	4.57377546633223e-166	KRT23
135	Basal_NS1_Bystander_WT_Bystander	1.22906403130345e-167	0.700599594494933	0.994	0.955	2.67616402176013e-163	BPIFA1
136	Basal_NS1_Bystander_WT_Bystander	2.35506812204433e-166	0.623152826227923	0.787	0.392	5.12792532893933e-162	RARRES1
137	Basal_NS1_Bystander_WT_Bystander	1.07103553547602e-165	0.539931113522458	0.584	0.189	2.3320727749455e-161	SOCS1
138	Basal_NS1_Bystander_WT_Bystander	1.94952351297845e-165	0.528398276735317	0.991	0.848	4.24489249715927e-161	SAMD9
139	Basal_NS1_Bystander_WT_Bystander	7.84326783866101e-158	0.81009321297847	0.905	0.68	1.70779313919005e-153	MARCKSL1
140	Basal_NS1_Bystander_WT_Bystander	6.57106707841383e-156	0.604135639978892	0.818	0.533	1.43078414565383e-151	NINJ1
141	Basal_NS1_Bystander_WT_Bystander	5.31635088814831e-154	0.717979590158349	0.353	0.035	1.15758224238541e-149	CXCL9
142	Basal_NS1_Bystander_WT_Bystander	1.52797709164921e-145	-0.769777764329815	0.583	0.83	3.327017319357e-141	EIF4EBP1
143	Basal_NS1_Bystander_WT_Bystander	1.55497954369423e-141	0.504581571217471	0.928	0.799	3.38581245843982e-137	PSMA4
144	Basal_NS1_Bystander_WT_Bystander	3.40578383478117e-140	0.714702569813488	0.804	0.538	7.41575372185251e-136	SOD2
145	Basal_NS1_Bystander_WT_Bystander	4.51396514807845e-137	0.594607513179778	0.68	0.312	9.82870771342601e-133	PLAT
146	Basal_NS1_Bystander_WT_Bystander	8.67209319287536e-128	0.520752021351415	0.948	0.82	1.88826157181668e-123	MDK
147	Basal_NS1_Bystander_WT_Bystander	2.33882550722611e-124	-0.508811301710806	0.4	0.692	5.09255865943413e-120	SERPINB2
148	Basal_NS1_Bystander_WT_Bystander	2.3247343820183e-120	0.642136653252339	0.546	0.229	5.06187664340665e-116	CCNA1
149	Basal_NS1_Bystander_WT_Bystander	1.07359073695754e-108	-0.517656108862637	0.523	0.76	2.33763647065136e-104	FAM83A
150	Basal_NS1_Bystander_WT_Bystander	5.31843918662617e-102	-0.511183442559396	0.671	0.879	1.15803694849598e-97	CTGF
151	Basal_NS1_Bystander_WT_Bystander	6.68626056412059e-102	0.506937690607363	0.938	0.789	1.45586637523162e-97	CXCL17
152	Basal_NS1_Bystander_WT_Bystander	1.37090888071048e-101	0.54472504608571	0.236	0.019	2.985016996859e-97	CCL5
153	Basal_NS1_Bystander_WT_Bystander	1.62223790026073e-91	-0.512865742097748	0.324	0.585	3.53226080402771e-87	ODC1
154	Basal_NS1_Bystander_WT_Bystander	1.51169734631241e-86	0.641848875573344	0.52	0.237	3.29156980186064e-82	CCL20
155	Basal_NS1_Bystander_WT_Bystander	6.09538872150643e-79	-0.557022735988076	0.927	0.943	1.32720994022081e-74	CSTA
156	Basal_NS1_Bystander_WT_Bystander	8.15993672331598e-64	-0.602184929288374	0.844	0.924	1.77674462213482e-59	TPM1
157	Basal_NS1_Bystander_WT_Bystander	1.52387318564212e-57	-0.504165924013327	0.25	0.454	3.31808147441714e-53	SPRR1B
158	Basal_NS1_Bystander_WT_Bystander	5.58271703910312e-50	-0.845760294496667	0.303	0.52	1.21558080809431e-45	FN1
159	Basal_NS1_Bystander_WT_Bystander	3.06535306131436e-48	0.693791381783851	0.182	0.042	6.67449975570588e-44	CCL2
160	Basal_NS1_Bystander_WT_Bystander	1.38082225367815e-29	-0.636126151746323	0.207	0.348	3.00660237515881e-25	KRT16
161	Basal_NS1_Bystander_WT_Bystander	5.80029437430539e-20	-0.576053402958584	0.726	0.754	1.26295609706126e-15	KRT13
162	Basal_NS1_Infected_WT_Infected	3.63382944042511e-28	0.617693292753065	0.748	0.072	7.91230022358164e-24	XIST
163	Basal_NS1_Infected_WT_Infected	6.62146075858653e-24	-0.892028034520409	0.178	0.872	1.44175686557463e-19	RPS4Y1
164	Basal_NS1_Infected_WT_Infected	6.93600269126591e-23	0.515627604032694	0.729	0.194	1.51024522599624e-18	HRASLS2
165	Basal_NS1_Infected_WT_Infected	7.59694153967015e-23	0.930247301552486	1	0.928	1.65415805084778e-18	NUPR1
166	Basal_NS1_Infected_WT_Infected	1.88166283401065e-21	-1.20377515099188	0.72	0.95	4.0971326547748e-17	TPM1
167	Basal_NS1_Infected_WT_Infected	1.29479841934309e-20	0.784046055679293	0.972	0.611	2.81929407827765e-16	GBP4
168	Basal_NS1_Infected_WT_Infected	2.33587884904351e-20	1.37209117350695	0.57	0.089	5.08614260590735e-16	CCL5
169	Basal_NS1_Infected_WT_Infected	1.3905620421096e-18	0.845870252827756	0.57	0.1	3.02780979048945e-14	IGFBP5
170	Basal_NS1_Infected_WT_Infected	1.66489851567227e-18	0.881134965492853	0.523	0.072	3.62515002802479e-14	IFNL1
171	Basal_NS1_Infected_WT_Infected	1.68239477368073e-18	0.77983759971813	0.935	0.683	3.66324638021242e-14	OASL
172	Basal_NS1_Infected_WT_Infected	4.34577636460743e-18	-0.691368557263807	0.019	0.528	9.46249345629622e-14	NDUFA4L2
173	Basal_NS1_Infected_WT_Infected	6.7010433745493e-18	-0.944599925294265	0.813	0.95	1.45908518437437e-13	FLNA
174	Basal_NS1_Infected_WT_Infected	6.92769944275144e-18	-0.896234181563228	0.729	0.939	1.5084372766647e-13	LGALS1
175	Basal_NS1_Infected_WT_Infected	2.73053979412453e-17	0.547771527862186	0.869	0.406	5.94547734772675e-13	IDO1
176	Basal_NS1_Infected_WT_Infected	7.20973525706727e-17	0.760735296383966	0.963	0.75	1.56984775487383e-12	RSAD2
177	Basal_NS1_Infected_WT_Infected	7.31158939009073e-17	-0.84508861975536	0.505	0.833	1.59202547379836e-12	SLC38A5
178	Basal_NS1_Infected_WT_Infected	1.05572877143115e-16	1.28971555706114	0.981	0.75	2.29874382691418e-12	CXCL10
179	Basal_NS1_Infected_WT_Infected	1.35567848813647e-16	0.782921109783258	0.402	0.022	2.95185434006836e-12	IFNL2
180	Basal_NS1_Infected_WT_Infected	3.93752879096414e-16	0.771155000468225	0.402	0.028	8.57357518944532e-12	IFNL3
181	Basal_NS1_Infected_WT_Infected	4.29408968946331e-16	-0.855610274614683	0.776	0.928	9.34995088983741e-12	ACTN1
182	Basal_NS1_Infected_WT_Infected	6.20380012506597e-16	-0.919681504959578	0.598	0.85	1.35081543923186e-11	MYL9
183	Basal_NS1_Infected_WT_Infected	8.85047326509768e-16	-0.731320135675928	1	1	1.92710204874237e-11	ACTB
184	Basal_NS1_Infected_WT_Infected	4.72522526488763e-15	0.866330076021244	0.953	0.806	1.02887054917663e-10	SERPINB1
185	Basal_NS1_Infected_WT_Infected	1.08345483750268e-14	0.669563144833567	1	0.872	2.35911456317834e-10	IFIT2
186	Basal_NS1_Infected_WT_Infected	1.22686277894345e-14	0.84899361575668	0.972	0.8	2.67137101487147e-10	C15orf48
187	Basal_NS1_Infected_WT_Infected	1.26369305381286e-14	-0.881194095321405	0.963	0.994	2.75156525537213e-10	ITGB1
188	Basal_NS1_Infected_WT_Infected	7.50704525128627e-14	-0.588489312501172	0.879	0.972	1.63458403301507e-09	TRAM1
189	Basal_NS1_Infected_WT_Infected	7.84096792645186e-14	-0.635705675569918	0.925	0.972	1.70729235630563e-09	ENO1
190	Basal_NS1_Infected_WT_Infected	9.19783676820225e-14	0.518678827589605	0.963	0.789	2.00273697790836e-09	IL1RN
191	Basal_NS1_Infected_WT_Infected	1.08625749942419e-13	0.545135154227101	1	0.983	2.36521707924622e-09	IFIT3
192	Basal_NS1_Infected_WT_Infected	1.28315575691768e-13	-0.522392317507042	1	1	2.79394334511257e-09	ACTG1
193	Basal_NS1_Infected_WT_Infected	1.29746085694649e-13	0.922162418488288	1	1	2.82509126991528e-09	SLPI
194	Basal_NS1_Infected_WT_Infected	1.3771753406191e-13	0.624045158752157	1	0.9	2.99866158666402e-09	TNFSF10
195	Basal_NS1_Infected_WT_Infected	1.61106197406372e-13	-0.524947895623566	0.617	0.822	3.50792634232635e-09	AHNAK2
196	Basal_NS1_Infected_WT_Infected	2.20301079879096e-13	-1.07727385291372	0.963	0.989	4.79683571328745e-09	IGFBP2
197	Basal_NS1_Infected_WT_Infected	2.74781707973599e-13	-0.737706146558958	0.598	0.839	5.98309690941714e-09	CCND2
198	Basal_NS1_Infected_WT_Infected	3.46962182593682e-13	0.55104176938189	1	1	7.55475456379483e-09	RPS4X
199	Basal_NS1_Infected_WT_Infected	4.93394368013961e-13	-1.46874518305869	0.495	0.778	1.0743168969136e-08	TAGLN
200	Basal_NS1_Infected_WT_Infected	5.50237679198875e-13	0.625548953501296	1	0.994	1.19808752268763e-08	ISG15
201	Basal_NS1_Infected_WT_Infected	6.95112383147169e-13	0.966848895249477	0.916	0.483	1.51353770306464e-08	CXCL11
202	Basal_NS1_Infected_WT_Infected	7.39983198462461e-13	-0.665891752248091	0.907	0.961	1.61123941633216e-08	MYH9
203	Basal_NS1_Infected_WT_Infected	1.00942734340047e-12	-0.921958775333152	0.804	0.928	2.19792709752017e-08	CTGF
204	Basal_NS1_Infected_WT_Infected	1.33309751232906e-12	-0.662196273650074	0.673	0.872	2.9026865233453e-08	PTRF
205	Basal_NS1_Infected_WT_Infected	1.64298890333579e-12	0.65856496335815	0.757	0.378	3.57744403812335e-08	TNFSF13B
206	Basal_NS1_Infected_WT_Infected	2.40593940324333e-12	-0.678723473289375	0.86	0.961	5.23869245662203e-08	SCPEP1
207	Basal_NS1_Infected_WT_Infected	2.65753073305482e-12	0.645591273607916	1	0.944	5.78650741815356e-08	IFIT1
208	Basal_NS1_Infected_WT_Infected	5.15606812404823e-12	-1.74427533093359	0.29	0.661	1.12268227333026e-07	FN1
209	Basal_NS1_Infected_WT_Infected	8.1722991237235e-12	-0.790466747810093	0.607	0.844	1.77943641119955e-07	PMEPA1
210	Basal_NS1_Infected_WT_Infected	1.0056339364148e-11	0.551253059308173	0.972	0.967	2.18966733314958e-07	RPS26
211	Basal_NS1_Infected_WT_Infected	1.96004722485338e-11	0.563855162516573	0.897	0.622	4.26780682739576e-07	ADIRF
212	Basal_NS1_Infected_WT_Infected	2.69153966402763e-11	-0.56284388916901	0.71	0.839	5.86055846445375e-07	PRNP
213	Basal_NS1_Infected_WT_Infected	3.01626030072759e-11	0.509348226029249	0.963	0.85	6.56760517880425e-07	NFKBIA
214	Basal_NS1_Infected_WT_Infected	3.87705235373007e-11	-0.526311326039772	0.458	0.733	8.44189379501185e-07	TP63
215	Basal_NS1_Infected_WT_Infected	4.0563304480302e-11	0.517931081954341	0.486	0.128	8.83225391754095e-07	CXCL9
216	Basal_NS1_Infected_WT_Infected	4.62637767410493e-11	-0.605096796217399	0.822	0.933	1.00734747475961e-06	HIF1A
217	Basal_NS1_Infected_WT_Infected	5.86434256051298e-11	0.504114341773338	0.972	0.856	1.2769019491261e-06	PMAIP1
218	Basal_NS1_Infected_WT_Infected	6.15874771462995e-11	-0.630320917772645	0.907	0.972	1.34100572738353e-06	TNFRSF12A
219	Basal_NS1_Infected_WT_Infected	6.23868523969624e-11	-0.754990044461086	0.972	0.994	1.35841132409146e-06	F3
220	Basal_NS1_Infected_WT_Infected	6.49816261043773e-11	-0.692233149848279	0.701	0.856	1.41490992679671e-06	BCAM
221	Basal_NS1_Infected_WT_Infected	1.01239063638952e-10	-0.589041132139868	0.991	1	2.20437937167453e-06	CTSB
222	Basal_NS1_Infected_WT_Infected	1.15487902326618e-10	-0.989080133625661	0.71	0.867	2.51463358525977e-06	CALD1
223	Basal_NS1_Infected_WT_Infected	1.26303455436527e-10	-0.514784947663843	0.907	0.983	2.75013143867493e-06	CD151
224	Basal_NS1_Infected_WT_Infected	1.8253706618071e-10	-0.919163045473054	0.196	0.544	3.97456207901878e-06	VIM
225	Basal_NS1_Infected_WT_Infected	1.96498202566433e-10	-0.508949672427782	0.71	0.839	4.27855186268152e-06	RAI14
226	Basal_NS1_Infected_WT_Infected	2.02098983664905e-10	-0.757866025655317	0.888	0.978	4.40050327031965e-06	TINAGL1
227	Basal_NS1_Infected_WT_Infected	2.92162211657734e-10	-0.630648059090595	0.673	0.844	6.3615399966355e-06	SERPINF1
228	Basal_NS1_Infected_WT_Infected	3.83517869928848e-10	0.569615944181828	0.832	0.561	8.35071809983073e-06	SOD2
229	Basal_NS1_Infected_WT_Infected	5.75914827384849e-10	-0.621950672368875	0.86	0.911	1.25399694514777e-05	PGK1
230	Basal_NS1_Infected_WT_Infected	7.26326259559757e-10	-0.6270119743224	0.869	0.928	1.58150279756541e-05	DST
231	Basal_NS1_Infected_WT_Infected	9.19093412519968e-10	-0.64567946422077	0.626	0.8	2.00123399642098e-05	THBS1
232	Basal_NS1_Infected_WT_Infected	1.77104363099774e-09	0.536904519246121	0.981	0.817	3.85627040213448e-05	AGR2
233	Basal_NS1_Infected_WT_Infected	1.90449718673043e-09	0.557533271322643	0.776	0.4	4.14685217438683e-05	CCL20
234	Basal_NS1_Infected_WT_Infected	8.08867623004898e-09	-0.801114883772929	0.963	0.961	0.000176122836233087	IGFBP7
235	Basal_NS1_Infected_WT_Infected	8.08935233695997e-09	-0.509282899268062	0.224	0.544	0.000176137557784966	TUBA1A
236	Basal_NS1_Infected_WT_Infected	3.91682705054205e-08	-0.593004044225949	0.636	0.778	0.000852849921985026	GJA1
237	Basal_NS1_Infected_WT_Infected	6.3870736988751e-08	-0.524810940139416	0.953	0.983	0.00139072142719306	APP
238	Basal_NS1_Infected_WT_Infected	7.30725917057266e-08	-0.770487292497278	0.832	0.9	0.00159108261180049	ITGB6
239	Basal_NS1_Infected_WT_Infected	1.2936325529701e-07	-0.612420496072539	0.879	0.961	0.0028167555208371	ITGB4
240	Basal_NS1_Infected_WT_Infected	1.39098427053429e-07	-0.629529652863369	0.766	0.856	0.00302872915066136	CYR61
241	Basal_NS1_Infected_WT_Infected	1.51229842520837e-07	-0.637237330293008	0.935	0.978	0.0032928785910487	CTSH
242	Basal_NS1_Infected_WT_Infected	4.5365918885011e-07	-0.527398712553209	0.561	0.717	0.00987797517802229	KLF7
243	Basal_NS1_Infected_WT_Infected	5.72559836973041e-07	-0.689388309163031	0.813	0.917	0.012466917890251	PTHLH
244	Basal_NS1_Infected_WT_Infected	6.62989863167896e-07	-0.521065890400706	0.832	0.911	0.0144359412806178	CTNNB1
245	Basal_NS1_Infected_WT_Infected	2.07749372167671e-06	-0.605690207199614	0.15	0.383	0.0452353482957887	AMIGO2
246	Basal_NS1_Infected_WT_Infected	4.50576836676359e-06	-0.820147246754519	0.785	0.833	0.0981086004179104	CDH6
247	Basal_NS1_Infected_WT_Infected	8.97679206481151e-06	-0.675295738034446	0.766	0.85	0.195460670419206	GPNMB
248	Basal_NS1_Infected_WT_Infected	1.14233681629125e-05	-0.71013087494752	0.729	0.789	0.248732418379256	LOXL4
249	Basal_NS1_Infected_WT_Infected	1.77418549641603e-05	-0.775962076760322	0.813	0.867	0.386311149989627	GJB2
250	Basal_NS1_Infected_WT_Infected	4.09196732483819e-05	-0.569305410184704	0.953	0.983	0.890984965310268	GRN
251	Basal_NS1_Infected_WT_Infected	5.72926865398552e-05	-0.548533660076028	0.888	0.917	1	IGFBP6
252	Basal_NS1_Infected_WT_Infected	6.21831515827846e-05	0.746611535053141	1	1	1	BPIFA1
253	Basal_NS1_Infected_WT_Infected	0.000100298124014255	-0.791650788544549	0.505	0.644	1	MMP10
254	Basal_NS1_Infected_WT_Infected	0.00010923699951723	-0.502561110658529	0.692	0.761	1	PTPRK
255	Basal_NS1_Infected_WT_Infected	0.000123462022020589	-0.632102960914135	0.841	0.906	1	LAMC2
256	Basal_NS1_Infected_WT_Infected	0.000202039021390492	-0.60913744502798	0.617	0.689	1	TGFBI
257	Basal_NS1_Infected_WT_Infected	0.00030772024031085	-0.516285903442067	1	1	1	PSAP
258	Basal_NS1_Infected_WT_Infected	0.000331775782752769	-0.546317763495206	0.888	0.889	1	TNC
259	Basal_NS1_Infected_WT_Infected	0.000580988524397913	0.567426764579794	0.991	0.961	1	MSMB
260	Basal_NS1_Infected_WT_Infected	0.00428369196769985	-0.539425517726631	0.346	0.45	1	SERPINE1
261	Basal_NS1_Infected_WT_Infected	0.00520886017027835	0.663966462440063	0.262	0.122	1	SPRR1B
262	Basal_NS1_Infected_WT_Infected	0.226367873191398	0.638211239479519	1	1	1	SCGB3A1
263	Basal_NS1_Infected_WT_Infected	0.33891953135512	-0.53323964762418	0.682	0.65	1	CYP26A1
264	Basal_NS1_Infected_WT_Infected	0.780397277953214	-0.509259433770196	0.664	0.644	1	PLAT
265	Basal_WT_Bystander_WT_Infected	1.0588064472151e-75	-1.73880176508165	0.896	1	2.30544515816617e-71	SCGB3A1
266	Basal_WT_Bystander_WT_Infected	7.05627679424517e-72	-1.38092177687745	0.955	1	1.53643370917894e-67	BPIFA1
267	Basal_WT_Bystander_WT_Infected	7.86560855023539e-64	0.823933324468381	1	1	1.71265760572825e-59	RPL8
268	Basal_WT_Bystander_WT_Infected	1.02654721720082e-62	-1.54575155734422	0.703	0.994	2.23520391073306e-58	SCGB1A1
269	Basal_WT_Bystander_WT_Infected	1.51388254925903e-62	-1.66914784923466	0.814	0.961	3.29632786275661e-58	MSMB
270	Basal_WT_Bystander_WT_Infected	1.40888164212456e-61	0.683455098053361	1	1	3.06769888756202e-57	RPLP0
271	Basal_WT_Bystander_WT_Infected	1.06929522406726e-60	0.731444406136685	0.998	0.994	2.32828342088405e-56	RPS20
272	Basal_WT_Bystander_WT_Infected	1.46309451774864e-59	0.645687675220731	0.998	0.961	3.1857420029459e-55	EEF1D
273	Basal_WT_Bystander_WT_Infected	6.68098033173239e-58	0.898228089557603	0.991	0.967	1.45471665743141e-53	RPS26
274	Basal_WT_Bystander_WT_Infected	3.40998063605168e-56	0.659339422757525	1	1	7.42489183693892e-52	RPL30
275	Basal_WT_Bystander_WT_Infected	4.30615253819954e-56	0.810453077715613	1	1	9.37621653667568e-52	RPL7
276	Basal_WT_Bystander_WT_Infected	8.00669880287443e-54	0.59205941439815	0.994	0.972	1.74337859733788e-49	BTF3
277	Basal_WT_Bystander_WT_Infected	1.07511606647836e-53	0.725844203709912	0.994	0.944	2.34095772314998e-49	GPX4
278	Basal_WT_Bystander_WT_Infected	3.5548041270194e-53	0.722056020333209	0.993	0.939	7.74023050617204e-49	YBX1
279	Basal_WT_Bystander_WT_Infected	1.80455144778466e-52	0.54124936711554	1	1	3.92923032240631e-48	RPLP1
280	Basal_WT_Bystander_WT_Infected	1.83642567400466e-52	-1.15976242682009	0.585	0.933	3.99863326257775e-48	SAA1
281	Basal_WT_Bystander_WT_Infected	9.29743833443719e-52	0.589446721894208	1	1	2.02442422294035e-47	RPL10
282	Basal_WT_Bystander_WT_Infected	1.91312088049347e-51	-0.95948203493584	0.392	0.839	4.16562940518647e-47	RARRES1
283	Basal_WT_Bystander_WT_Infected	2.89379216874721e-51	0.954203389589031	0.976	0.878	6.30094306823017e-47	S100A14
284	Basal_WT_Bystander_WT_Infected	8.43993907131816e-51	-1.26377327572942	0.437	0.833	1.83771233338882e-46	SAA2
285	Basal_WT_Bystander_WT_Infected	1.12056793563708e-50	0.657205247704215	0.999	0.972	2.43992462305618e-46	PABPC1
286	Basal_WT_Bystander_WT_Infected	1.50808746622728e-50	0.561303888310834	1	1	3.28370964896329e-46	RPL13
287	Basal_WT_Bystander_WT_Infected	5.19316970113974e-50	1.1431216114212	0.83	0.428	1.13076077072617e-45	LGALS7B
288	Basal_WT_Bystander_WT_Infected	1.07407736724684e-48	0.591481604537364	1	1	2.33869605944327e-44	S100A11
289	Basal_WT_Bystander_WT_Infected	1.08772676663835e-47	0.520628222760716	0.998	0.989	2.36841626167835e-43	GNB2L1
290	Basal_WT_Bystander_WT_Infected	1.88597957460451e-47	0.711507067055771	1	1	4.10653192574387e-43	RPS4X
291	Basal_WT_Bystander_WT_Infected	1.74289326295325e-46	0.793772529297892	0.931	0.683	3.7949757907544e-42	PLP2
292	Basal_WT_Bystander_WT_Infected	2.1908097709048e-46	0.544425680563977	1	0.989	4.77026919516811e-42	RPS3A
293	Basal_WT_Bystander_WT_Infected	1.02365663080302e-45	0.517819384727429	1	1	2.2289099479105e-41	RPL18
294	Basal_WT_Bystander_WT_Infected	1.04733360848755e-45	-1.04356024634915	0.995	1	2.28046419912079e-41	SLPI
295	Basal_WT_Bystander_WT_Infected	1.67133898613306e-45	0.620333899162316	0.993	0.933	3.63917350840612e-41	S100A16
296	Basal_WT_Bystander_WT_Infected	4.21720650666339e-45	0.533422153509246	1	0.994	9.18254544760886e-41	RPS5
297	Basal_WT_Bystander_WT_Infected	3.28692672680603e-44	-0.939905935507419	0.994	1	7.15695425494746e-40	WFDC2
298	Basal_WT_Bystander_WT_Infected	7.35923066509024e-44	-1.1881019261067	0.969	0.983	1.60239888501675e-39	LCN2
299	Basal_WT_Bystander_WT_Infected	5.78137427748366e-43	0.5395017361162	0.999	1	1.25883643517929e-38	RPL6
300	Basal_WT_Bystander_WT_Infected	6.62916442136196e-43	0.566796702478201	0.999	0.994	1.44343426110735e-38	RPSA
301	Basal_WT_Bystander_WT_Infected	1.04489094443308e-42	-1.0146817377177	0.721	0.911	2.27514554240859e-38	BPIFB1
302	Basal_WT_Bystander_WT_Infected	1.21648699389206e-42	0.510496531931967	0.999	1	2.64877878050057e-38	RPS15
303	Basal_WT_Bystander_WT_Infected	2.49284734632845e-42	0.552735280299431	0.998	0.994	5.42792581189556e-38	RPL14
304	Basal_WT_Bystander_WT_Infected	4.17612341248933e-42	0.598013361934698	0.945	0.772	9.09309111835427e-38	ZNF706
305	Basal_WT_Bystander_WT_Infected	4.98417170022845e-42	0.535887102866995	1	0.989	1.08525354600774e-37	RPL5
306	Basal_WT_Bystander_WT_Infected	7.87854343132902e-42	0.528834237837036	1	1	1.71547404673758e-37	RPS9
307	Basal_WT_Bystander_WT_Infected	1.39501919344366e-41	-0.526411575871362	0.256	0.728	3.03751479180423e-37	TGM2
308	Basal_WT_Bystander_WT_Infected	1.95891944331484e-41	0.515243983845762	1	0.994	4.26535119587374e-37	RPS3
309	Basal_WT_Bystander_WT_Infected	3.22314182155953e-40	0.513905646547724	1	0.994	7.01806900226372e-36	RPL35
310	Basal_WT_Bystander_WT_Infected	9.69115108515435e-40	0.542248497111101	1	1	2.11015123728151e-35	TPT1
311	Basal_WT_Bystander_WT_Infected	1.42733446107573e-39	0.59626287448318	1	1	3.10787805554629e-35	TMSB10
312	Basal_WT_Bystander_WT_Infected	2.22805372157384e-39	0.541081647667334	0.996	0.967	4.85136417335489e-35	SH3BGRL3
313	Basal_WT_Bystander_WT_Infected	3.69436081188657e-39	0.628375993727368	0.966	0.822	8.04410123180181e-35	HMGA1
314	Basal_WT_Bystander_WT_Infected	6.1032759608381e-39	0.538163539279428	1	0.989	1.32892730771289e-34	RPS8
315	Basal_WT_Bystander_WT_Infected	6.58977856484239e-39	0.505575280548972	1	1	1.43485838470878e-34	PTMA
316	Basal_WT_Bystander_WT_Infected	3.236434774985e-38	0.569821731396237	0.984	0.922	7.04701307905235e-34	CCNI
317	Basal_WT_Bystander_WT_Infected	7.31462114128329e-38	0.691022856616781	0.642	0.072	1.59268560730302e-33	XIST
318	Basal_WT_Bystander_WT_Infected	1.24860985624329e-37	0.77692432766926	0.998	0.989	2.71872310098413e-33	HSPB1
319	Basal_WT_Bystander_WT_Infected	3.69511301779141e-36	-0.958108900778643	0.46	0.783	8.04573908493901e-32	VMO1
320	Basal_WT_Bystander_WT_Infected	5.87142503765117e-36	0.598602675149264	0.999	0.994	1.27844408769817e-31	S100A10
321	Basal_WT_Bystander_WT_Infected	8.83859003591977e-36	-0.61885173130481	0.82	0.956	1.92451459442117e-31	MDK
322	Basal_WT_Bystander_WT_Infected	1.07697495777276e-35	0.568543305704373	0.975	0.917	2.34500527305441e-31	EIF3E
323	Basal_WT_Bystander_WT_Infected	7.44946402344662e-35	0.522507504489426	1	0.994	1.62204629646527e-30	RPL7A
324	Basal_WT_Bystander_WT_Infected	8.70316660659528e-33	0.550716358818931	0.994	0.956	1.89502749692006e-28	HNRNPA1
325	Basal_WT_Bystander_WT_Infected	8.86731077959787e-33	0.847531342213246	0.943	0.761	1.93076824914964e-28	CSTA
326	Basal_WT_Bystander_WT_Infected	1.14260049258147e-32	-0.564617442636578	1	1	2.4878983125469e-28	B2M
327	Basal_WT_Bystander_WT_Infected	1.16234364118022e-32	0.501033848851406	0.993	0.983	2.53088704430581e-28	NPM1
328	Basal_WT_Bystander_WT_Infected	7.15266303571613e-32	0.516794974336124	0.97	0.867	1.55742084939683e-27	ATP5G2
329	Basal_WT_Bystander_WT_Infected	1.52073975789643e-28	0.994836467433728	0.952	0.878	3.31125874884369e-24	KRT6A
330	Basal_WT_Bystander_WT_Infected	5.50022262380447e-28	0.698774044856816	0.972	0.911	1.19761847410718e-23	MT1E
331	Basal_WT_Bystander_WT_Infected	1.04431599941488e-25	0.539524145437747	0.993	0.967	2.27389365712596e-21	FTL
332	Basal_WT_Bystander_WT_Infected	2.13871989196494e-25	-0.520026864863186	0.534	0.894	4.65684869276446e-21	MX2
333	Basal_WT_Bystander_WT_Infected	1.95475060024726e-24	0.719737802194509	0.849	0.622	4.25627395697838e-20	ADIRF
334	Basal_WT_Bystander_WT_Infected	6.09217665609799e-24	-0.697744601867918	0.789	0.911	1.32651054509878e-19	CXCL17
335	Basal_WT_Bystander_WT_Infected	6.22236176305166e-24	-0.894687879998136	0.601	0.8	1.35485705028687e-19	CXCL8
336	Basal_WT_Bystander_WT_Infected	1.498134271852e-23	0.580364223755405	0.891	0.733	3.26203756353054e-19	HMGN2
337	Basal_WT_Bystander_WT_Infected	2.70408835466102e-22	-0.584177516124255	0.641	0.911	5.88788198343891e-18	WARS
338	Basal_WT_Bystander_WT_Infected	5.71014014434353e-22	-0.608973974276583	0.975	0.989	1.24332591502936e-17	HLA-C
339	Basal_WT_Bystander_WT_Infected	1.82328282964479e-21	-0.838927504899635	0.312	0.644	3.97001603326857e-17	PLAT
340	Basal_WT_Bystander_WT_Infected	1.99604528959502e-21	0.523607575392829	0.951	0.8	4.3461890135642e-17	H2AFZ
341	Basal_WT_Bystander_WT_Infected	3.4801249649844e-21	-0.529293769872938	0.842	0.978	7.57762409875703e-17	RNF213
342	Basal_WT_Bystander_WT_Infected	5.34006829402474e-21	-0.545230369813327	0.72	0.983	1.16274647034095e-16	IFIT3
343	Basal_WT_Bystander_WT_Infected	8.35698971426849e-20	-0.51817662925853	0.85	0.961	1.81965094038482e-15	SCPEP1
344	Basal_WT_Bystander_WT_Infected	9.90422573574937e-20	-0.605582189950901	0.752	0.967	2.15654611170207e-15	IFI6
345	Basal_WT_Bystander_WT_Infected	1.40024538916245e-19	-0.521604260797261	0.683	0.911	3.04889431036233e-15	KRT23
346	Basal_WT_Bystander_WT_Infected	2.41159788312084e-19	-0.593603939500019	0.946	0.994	5.25101323070733e-15	HLA-A
347	Basal_WT_Bystander_WT_Infected	3.98343686080489e-18	0.597417794240561	0.454	0.122	8.67353542071656e-14	SPRR1B
348	Basal_WT_Bystander_WT_Infected	7.90304347165346e-18	-0.560673807445005	0.602	0.872	1.72080868551782e-13	IFIT2
349	Basal_WT_Bystander_WT_Infected	5.51420809992896e-17	0.648778354183652	0.837	0.706	1.20066367167853e-12	FABP5
350	Basal_WT_Bystander_WT_Infected	2.3144162360228e-16	0.536186631659157	0.83	0.6	5.03940991231603e-12	EIF4EBP1
351	Basal_WT_Bystander_WT_Infected	8.65702447012759e-16	-0.513433467586263	0.675	0.944	1.88498050812558e-11	IFIT1
352	Basal_WT_Bystander_WT_Infected	1.42491095513998e-15	0.900372349590471	0.754	0.583	3.10260111372179e-11	KRT13
353	Basal_WT_Bystander_WT_Infected	3.73543910406783e-15	-0.546698770036576	0.582	0.85	8.1335451051973e-11	GPNMB
354	Basal_WT_Bystander_WT_Infected	6.49524934950947e-15	0.511541511035772	0.585	0.333	1.41427559336219e-10	ODC1
355	Basal_WT_Bystander_WT_Infected	6.72738583842233e-15	-0.544558246659649	0.994	1	1.46482099245808e-10	PSAP
356	Basal_WT_Bystander_WT_Infected	8.73296775961358e-15	0.518246047063703	0.919	0.856	1.90151639997826e-10	TKT
357	Basal_WT_Bystander_WT_Infected	1.08316654510928e-10	-0.501605210789968	0.267	0.483	2.35848683532094e-06	CXCL11
358	Basal_WT_Bystander_WT_Infected	7.72091212663309e-10	-0.562580512557719	0.813	0.794	1.68115140645309e-05	S100P
359	Basal_WT_Bystander_WT_Infected	5.69169763741626e-08	-0.583701968458362	0.668	0.806	0.00123931024357102	MMP13
360	Basal_WT_Bystander_WT_Infected	3.2109451589592e-07	0.826100337902632	0.33	0.15	0.00699151198911776	MMP9
361	Basal_WT_Bystander_WT_Infected	2.19869984098453e-06	0.55500379717932	0.706	0.644	0.0478744903375972	ALDH3A1
362	Basal_WT_Bystander_WT_Infected	3.78582140679133e-05	0.534736881414685	0.493	0.361	0.824324753114745	KRT14
363	Basal_WT_Bystander_WT_Infected	0.000422453860663422	0.613658580077857	0.348	0.228	1	KRT16
364	Ciliated_NS1_Bystander_NS1_Infected	1.67454043415598e-30	-1.11023036675413	0.032	0.354	3.64614434133124e-26	IFNL2
365	Ciliated_NS1_Bystander_NS1_Infected	1.80533476320795e-26	-1.23735943645697	0.177	0.502	3.930935913409e-22	IFNL1
366	Ciliated_NS1_Bystander_NS1_Infected	2.70681820161693e-26	-1.11028174442796	0.058	0.358	5.89382595220071e-22	IFNL3
367	Ciliated_NS1_Bystander_NS1_Infected	1.82124930209419e-22	-0.720233194975089	0.759	0.89	3.96558823037988e-18	PMAIP1
368	Ciliated_NS1_Bystander_NS1_Infected	1.51573734976087e-19	-1.10584291419152	0.116	0.385	3.30036650536932e-15	CCL5
369	Ciliated_NS1_Bystander_NS1_Infected	9.47366458741519e-19	-0.522184454935833	0.664	0.863	2.06279572726378e-14	NFKBIA
370	Ciliated_NS1_Bystander_NS1_Infected	5.7824308512007e-15	-0.517518803505896	0.952	0.986	1.25906649354044e-10	MSMB
371	Ciliated_NS1_Bystander_NS1_Infected	3.41963080219846e-14	-0.675345136603802	0.675	0.804	7.44590410870693e-10	CXCL8
372	Ciliated_NS1_Bystander_NS1_Infected	5.99560219347311e-14	-0.706653539154857	0.029	0.198	1.30548242160683e-09	IFNB1
373	Ciliated_NS1_Bystander_NS1_Infected	7.04146210744141e-13	0.504256489237246	0.762	0.662	1.53320795927429e-08	PSCA
374	Ciliated_NS1_Bystander_NS1_Infected	0.381011655901086	0.502438747895469	0.376	0.399	1	KRT5
375	Ciliated_NS1_Bystander_NS1_Infected	0.464791859498351	0.665466914585908	1	0.998	1	S100A2
376	Ciliated_NS1_Bystander_WT_Bystander	3.57109956571144e-90	1.57474947800182	1	0.928	7.77571219438009e-86	ISG15
377	Ciliated_NS1_Bystander_WT_Bystander	1.61326980969259e-89	1.66438218447776	0.976	0.533	3.51273368362464e-85	IFIT2
378	Ciliated_NS1_Bystander_WT_Bystander	7.96167427882714e-89	1.33837270908663	0.992	0.669	1.73357495747182e-84	IFIT3
379	Ciliated_NS1_Bystander_WT_Bystander	3.73669343632965e-83	1.33576109829375	0.989	0.58	8.13627628826419e-79	IFIT1
380	Ciliated_NS1_Bystander_WT_Bystander	4.53055950185331e-76	1.01506072442012	0.984	0.519	9.86484025933539e-72	IFI44L
381	Ciliated_NS1_Bystander_WT_Bystander	1.62986373378325e-75	1.77766986365614	0.823	0.207	3.54886529393966e-71	CXCL10
382	Ciliated_NS1_Bystander_WT_Bystander	2.26091604764457e-74	1.27114473835172	1	0.914	4.92291860214129e-70	NUPR1
383	Ciliated_NS1_Bystander_WT_Bystander	4.31090928819615e-74	1.01503157916894	0.989	0.702	9.38657388411829e-70	MX1
384	Ciliated_NS1_Bystander_WT_Bystander	4.96145401060762e-72	1.07235959780965	0.992	0.702	1.0803069962697e-67	IFI6
385	Ciliated_NS1_Bystander_WT_Bystander	3.63575852417284e-63	0.84392122828886	0.902	0.492	7.91650061053394e-59	OAS3
386	Ciliated_NS1_Bystander_WT_Bystander	1.01524774343585e-62	0.833430183273807	0.995	0.942	2.21060043655723e-58	IFITM3
387	Ciliated_NS1_Bystander_WT_Bystander	5.35322484411722e-62	0.751714399338769	0.923	0.588	1.16561117755808e-57	EPSTI1
388	Ciliated_NS1_Bystander_WT_Bystander	1.97415793035597e-60	0.941402395098281	0.96	0.693	4.29853147755709e-56	ISG20
389	Ciliated_NS1_Bystander_WT_Bystander	2.54019795244733e-60	0.832669581224048	0.921	0.494	5.53102702165881e-56	OAS1
390	Ciliated_NS1_Bystander_WT_Bystander	4.08017491618023e-60	0.884891999530636	0.95	0.569	8.88417286249084e-56	MX2
391	Ciliated_NS1_Bystander_WT_Bystander	1.10833090737375e-57	0.739126275586465	0.96	0.74	2.4132797177156e-53	TYMP
392	Ciliated_NS1_Bystander_WT_Bystander	1.32756807061859e-57	0.896149596470258	0.778	0.276	2.89064671696491e-53	OASL
393	Ciliated_NS1_Bystander_WT_Bystander	4.78576032532593e-57	0.865161459020392	0.947	0.641	1.04205145323647e-52	OAS2
394	Ciliated_NS1_Bystander_WT_Bystander	6.57537233477136e-57	0.754887164071571	0.738	0.171	1.43172157217312e-52	TGM2
395	Ciliated_NS1_Bystander_WT_Bystander	5.3367306224846e-56	1.01063319982507	0.971	0.854	1.1620197257398e-51	TNFSF10
396	Ciliated_NS1_Bystander_WT_Bystander	1.37961014383729e-55	1.32355198777938	1	0.97	3.00396312719133e-51	SCGB3A1
397	Ciliated_NS1_Bystander_WT_Bystander	5.12227324211987e-54	0.737998038467428	0.905	0.486	1.11532377573918e-49	HELZ2
398	Ciliated_NS1_Bystander_WT_Bystander	2.58553299124796e-53	0.855155380640507	0.942	0.773	5.62973953514331e-49	RNF213
399	Ciliated_NS1_Bystander_WT_Bystander	3.21654358234543e-53	0.947867261384729	0.979	0.693	7.00370199619893e-49	IFI27
400	Ciliated_NS1_Bystander_WT_Bystander	1.52458841979252e-52	0.79055304829211	0.937	0.66	3.31963882525623e-48	NT5C3A
401	Ciliated_NS1_Bystander_WT_Bystander	1.80676177910993e-52	0.955974635429825	0.894	0.456	3.93404309783396e-48	RSAD2
402	Ciliated_NS1_Bystander_WT_Bystander	4.99187346097211e-51	0.700338045098243	0.952	0.768	1.08693052739207e-46	PARP14
403	Ciliated_NS1_Bystander_WT_Bystander	1.94143263918069e-50	0.698079718675864	0.91	0.489	4.22727542855202e-46	CMPK2
404	Ciliated_NS1_Bystander_WT_Bystander	4.52888849477389e-49	0.742356740113808	0.807	0.39	9.86120180852067e-45	SAMD9L
405	Ciliated_NS1_Bystander_WT_Bystander	6.20994887009302e-48	1.04402605566201	0.579	0.083	1.35215426697405e-43	CXCL11
406	Ciliated_NS1_Bystander_WT_Bystander	1.14952792645049e-47	0.685998464362007	0.955	0.746	2.5029821070533e-43	STAT1
407	Ciliated_NS1_Bystander_WT_Bystander	2.148218854227e-45	0.837368632675285	0.913	0.707	4.67753173319387e-41	WARS
408	Ciliated_NS1_Bystander_WT_Bystander	2.48296200725414e-45	0.647405478328604	0.87	0.541	5.40640147459518e-41	USP18
409	Ciliated_NS1_Bystander_WT_Bystander	4.17485733697679e-45	0.623999665728832	0.87	0.525	9.09033436553326e-41	IRF7
410	Ciliated_NS1_Bystander_WT_Bystander	1.02764745335987e-44	0.526123292314395	1	1	2.23759956494578e-40	WFDC2
411	Ciliated_NS1_Bystander_WT_Bystander	5.28086477998757e-44	0.559289995965721	0.947	0.768	1.14985549719449e-39	EIF2AK2
412	Ciliated_NS1_Bystander_WT_Bystander	9.86161107630134e-44	0.566055862442436	0.675	0.174	2.14726719575385e-39	HERC5
413	Ciliated_NS1_Bystander_WT_Bystander	4.01745556338225e-43	0.588416700039288	0.884	0.555	8.74760774370851e-39	PARP9
414	Ciliated_NS1_Bystander_WT_Bystander	2.10940933725621e-42	0.599850305412692	0.886	0.519	4.59302789094167e-38	IFI44
415	Ciliated_NS1_Bystander_WT_Bystander	5.65537567261065e-42	0.579243145321574	0.892	0.5	1.23140149895424e-37	XAF1
416	Ciliated_NS1_Bystander_WT_Bystander	1.97774814531991e-41	0.71542224502387	0.897	0.696	4.30634881161957e-37	SAMD9
417	Ciliated_NS1_Bystander_WT_Bystander	1.05387646247007e-40	0.622050529535175	0.929	0.691	2.29471060938234e-36	APOL6
418	Ciliated_NS1_Bystander_WT_Bystander	2.66765542628813e-40	0.695239059947515	0.907	0.663	5.80855292519978e-36	IFITM2
419	Ciliated_NS1_Bystander_WT_Bystander	5.74719041005617e-40	0.607669065015215	0.751	0.348	1.25139323988563e-35	TAP1
420	Ciliated_NS1_Bystander_WT_Bystander	9.47138593967451e-39	0.573597027226807	0.886	0.655	2.06229957450473e-34	UBE2L6
421	Ciliated_NS1_Bystander_WT_Bystander	1.31002848560373e-38	0.626419416627384	1	1	2.85245602455357e-34	SLPI
422	Ciliated_NS1_Bystander_WT_Bystander	4.1662225360882e-38	0.579795194970968	0.733	0.307	9.07153295007845e-34	DDX60L
423	Ciliated_NS1_Bystander_WT_Bystander	4.48766302691603e-38	0.589896609482957	0.86	0.533	9.77143747480696e-34	HERC6
424	Ciliated_NS1_Bystander_WT_Bystander	8.65795403896233e-38	0.658411403552809	0.892	0.704	1.88518291244366e-33	GBP1
425	Ciliated_NS1_Bystander_WT_Bystander	1.08295101942743e-37	0.70134570483132	0.68	0.251	2.35801754970128e-33	CD38
426	Ciliated_NS1_Bystander_WT_Bystander	3.57258130805845e-37	0.750018442431621	0.722	0.365	7.77893854016647e-33	GBP4
427	Ciliated_NS1_Bystander_WT_Bystander	6.13559051671245e-37	0.57730384438728	0.804	0.436	1.33596347910897e-32	VPS13D
428	Ciliated_NS1_Bystander_WT_Bystander	9.9488776558386e-37	0.58044107258641	0.923	0.793	2.1662686207823e-32	HLA-E
429	Ciliated_NS1_Bystander_WT_Bystander	1.94621483383407e-36	0.514270972904228	0.767	0.406	4.23768817919029e-32	NUB1
430	Ciliated_NS1_Bystander_WT_Bystander	2.73438809887085e-36	0.569868132727032	0.802	0.483	5.95385664648139e-32	STAT2
431	Ciliated_NS1_Bystander_WT_Bystander	4.3786027533208e-36	0.540932375142438	0.881	0.577	9.53396963508072e-32	TRIM22
432	Ciliated_NS1_Bystander_WT_Bystander	6.12803573976492e-36	0.667938500484845	0.892	0.63	1.33431850197641e-31	IRF1
433	Ciliated_NS1_Bystander_WT_Bystander	6.39277369437781e-36	0.596501638807269	0.741	0.378	1.39196254421382e-31	IFI16
434	Ciliated_NS1_Bystander_WT_Bystander	1.72654090300466e-35	0.564494270250776	0.78	0.436	3.75937016220235e-31	IFI35
435	Ciliated_NS1_Bystander_WT_Bystander	3.96584687410599e-35	0.549325609297556	0.828	0.558	8.63523498367839e-31	PML
436	Ciliated_NS1_Bystander_WT_Bystander	1.19652132162402e-34	0.586065377863296	0.653	0.232	2.60530552570415e-30	BST2
437	Ciliated_NS1_Bystander_WT_Bystander	3.03597858482736e-34	0.508092636868567	0.648	0.249	6.61053977060309e-30	DDX58
438	Ciliated_NS1_Bystander_WT_Bystander	4.40344016707146e-34	0.585066814586158	0.902	0.782	9.5880506197814e-30	SLFN5
439	Ciliated_NS1_Bystander_WT_Bystander	5.48565846765758e-34	0.521152667672876	0.987	0.914	1.19444727474776e-29	HLA-A
440	Ciliated_NS1_Bystander_WT_Bystander	3.01430286324645e-33	0.514846361215035	0.77	0.448	6.56334305443282e-29	C19orf66
441	Ciliated_NS1_Bystander_WT_Bystander	4.37592786129962e-33	0.503263351460881	0.931	0.798	9.52814532519378e-29	ADAR
442	Ciliated_NS1_Bystander_WT_Bystander	4.50274108532356e-32	0.506153598394966	0.989	0.983	9.80426843918352e-28	CD59
443	Ciliated_NS1_Bystander_WT_Bystander	1.59391369737382e-31	0.519666091564857	0.968	0.901	3.47058768466176e-27	NCOA7
444	Ciliated_NS1_Bystander_WT_Bystander	6.48157526779181e-31	0.582591979691159	0.444	0.083	1.41129819880899e-26	SOCS1
445	Ciliated_NS1_Bystander_WT_Bystander	9.60267522603434e-31	0.591000358009906	0.471	0.097	2.09088650371672e-26	TNFSF13B
446	Ciliated_NS1_Bystander_WT_Bystander	1.74295488449492e-30	-0.501006010636563	1	1	3.79510996549924e-26	RPL7
447	Ciliated_NS1_Bystander_WT_Bystander	8.3150930800439e-30	0.572340298460908	0.542	0.155	1.81052836724876e-25	IDO1
448	Ciliated_NS1_Bystander_WT_Bystander	8.61969383421775e-30	0.607253117507416	0.847	0.577	1.87685213546257e-25	ZC3HAV1
449	Ciliated_NS1_Bystander_WT_Bystander	3.13939950840441e-29	0.579647795188248	0.952	0.84	6.83572848959975e-25	HES4
450	Ciliated_NS1_Bystander_WT_Bystander	3.1803297830613e-29	0.500530247732028	0.884	0.652	6.92485006963768e-25	ZNFX1
451	Ciliated_NS1_Bystander_WT_Bystander	5.60266037745152e-29	0.708833612785219	0.915	0.746	1.21992327058629e-24	SLC34A2
452	Ciliated_NS1_Bystander_WT_Bystander	1.26461218301833e-28	-0.53235289521867	0.365	0.721	2.75356656730412e-24	ADH7
453	Ciliated_NS1_Bystander_WT_Bystander	1.61331183912437e-27	0.505689424752541	0.759	0.47	3.51282519850939e-23	CH17-189H20.1
454	Ciliated_NS1_Bystander_WT_Bystander	2.30328053169319e-27	0.576573647277619	0.796	0.541	5.01516302970875e-23	TXNIP
455	Ciliated_NS1_Bystander_WT_Bystander	1.11635324116602e-26	0.504599645611453	0.743	0.398	2.43074754731489e-22	C11orf88
456	Ciliated_NS1_Bystander_WT_Bystander	9.16016714309807e-25	0.664135757726678	0.839	0.669	1.99453479373817e-20	C15orf48
457	Ciliated_NS1_Bystander_WT_Bystander	1.30123653611437e-24	-0.553870214498147	0.336	0.669	2.83331243373544e-20	SPON2
458	Ciliated_NS1_Bystander_WT_Bystander	1.04911900412274e-23	0.648673721225649	0.995	0.983	2.28435171957685e-19	BPIFA1
459	Ciliated_NS1_Bystander_WT_Bystander	3.08592400895301e-23	0.525081161962665	0.944	0.773	6.71929093709429e-19	RARRES1
460	Ciliated_NS1_Bystander_WT_Bystander	1.32567465253281e-22	0.516995374058238	0.561	0.185	2.88652398842495e-18	RPS4Y1
461	Ciliated_NS1_Bystander_WT_Bystander	1.2088417811405e-21	-0.510251171338597	0.929	0.981	2.63213209425533e-17	HSPB1
462	Ciliated_NS1_Bystander_WT_Bystander	1.59932279118769e-21	-0.72478822234316	0.341	0.671	3.48236544553208e-17	CSTA
463	Ciliated_NS1_Bystander_WT_Bystander	1.54300233874324e-20	-0.616010030435065	0.23	0.539	3.35973329237954e-16	HBB
464	Ciliated_NS1_Bystander_WT_Bystander	2.14775494777727e-20	-0.508340094224364	0.362	0.655	4.67652162329022e-16	BAALC
465	Ciliated_NS1_Bystander_WT_Bystander	2.87991627334141e-20	-0.902074899847431	0.688	0.782	6.2707296935736e-16	RP11-356K23.1
466	Ciliated_NS1_Bystander_WT_Bystander	3.78540050282992e-20	-0.833437365023998	0.429	0.749	8.24233105486187e-16	KRT6A
467	Ciliated_NS1_Bystander_WT_Bystander	5.57720555409267e-20	0.578404928130838	0.971	0.901	1.21438073734814e-15	BPIFB1
468	Ciliated_NS1_Bystander_WT_Bystander	1.4126177847587e-19	0.510171368234416	0.963	0.895	3.0758339645336e-15	GSN
469	Ciliated_NS1_Bystander_WT_Bystander	6.76121387184673e-19	-0.616293120467806	0.291	0.602	1.47218670845591e-14	KRT13
470	Ciliated_NS1_Bystander_WT_Bystander	1.86614935547478e-18	-0.54625203766319	0.931	0.97	4.06335360661079e-14	CTGF
471	Ciliated_NS1_Bystander_WT_Bystander	1.84566724693044e-17	0.52145760539242	0.474	0.202	4.01875586346634e-13	MMP13
472	Ciliated_NS1_Bystander_WT_Bystander	8.43880865532596e-16	-0.533366168219829	0.762	0.865	1.83746619661067e-11	PSCA
473	Ciliated_NS1_Bystander_WT_Bystander	1.01137995187595e-15	0.515480798525693	0.577	0.351	2.20217870721469e-11	TRIM31
474	Ciliated_NS1_Bystander_WT_Bystander	1.10731995714998e-14	0.521304048566674	0.534	0.307	2.41107847469837e-10	MARCKSL1
475	Ciliated_NS1_Bystander_WT_Bystander	5.21253126783663e-14	-0.551913628056245	0.558	0.785	1.13497655825875e-09	S100A14
476	Ciliated_NS1_Infected_WT_Infected	3.17863313440381e-77	1.30818775567438	0.995	0.866	6.92115578685086e-73	IFIT2
477	Ciliated_NS1_Infected_WT_Infected	1.71659338426784e-71	1.10467658541354	0.998	0.919	3.7377104349048e-67	NUPR1
478	Ciliated_NS1_Infected_WT_Infected	8.92872042387811e-68	1.02218871742156	1	0.989	1.94413958509522e-63	ISG15
479	Ciliated_NS1_Infected_WT_Infected	4.36887869962763e-63	0.967203329381339	0.993	0.854	9.51279648056919e-59	IFIT1
480	Ciliated_NS1_Infected_WT_Infected	2.34527535499725e-61	0.867832757381821	0.732	0.16	5.10660255797101e-57	SOCS1
481	Ciliated_NS1_Infected_WT_Infected	4.65010937033383e-60	1.40075163033491	0.905	0.527	1.01251481429649e-55	CXCL10
482	Ciliated_NS1_Infected_WT_Infected	9.31373483871132e-55	0.790943768240095	0.998	0.947	2.027972623781e-50	IFIT3
483	Ciliated_NS1_Infected_WT_Infected	1.37696687379818e-52	0.767050782269998	0.968	0.762	2.99820767100815e-48	WARS
484	Ciliated_NS1_Infected_WT_Infected	1.03413566332543e-50	0.971032957826911	0.712	0.216	2.2517269933248e-46	CXCL11
485	Ciliated_NS1_Infected_WT_Infected	7.58286236573041e-50	-0.787167605795131	0.93	0.966	1.65109245151414e-45	SCGB1A1
486	Ciliated_NS1_Infected_WT_Infected	1.49388839634233e-49	0.571943367531451	1	1	3.25279259419578e-45	MT2A
487	Ciliated_NS1_Infected_WT_Infected	6.6974799190429e-49	0.588698922696309	0.989	0.927	1.4583092775724e-44	NCOA7
488	Ciliated_NS1_Infected_WT_Infected	1.52823728982458e-48	0.805278668485719	0.914	0.541	3.32758387486404e-44	OASL
489	Ciliated_NS1_Infected_WT_Infected	7.38823467307766e-48	0.766068830500809	0.986	0.908	1.60871421771593e-43	TNFSF10
490	Ciliated_NS1_Infected_WT_Infected	1.70540432488124e-45	0.740335775508305	0.944	0.731	3.71334737699642e-41	RSAD2
491	Ciliated_NS1_Infected_WT_Infected	8.6781962802489e-45	0.801588302444795	0.786	0.415	1.88959045806139e-40	GBP4
492	Ciliated_NS1_Infected_WT_Infected	1.95633458301929e-43	0.524740169709699	1	0.978	4.25972292106619e-39	IFITM3
493	Ciliated_NS1_Infected_WT_Infected	1.34863650326205e-40	0.757772273193754	0.703	0.283	2.93652112220278e-36	IDO1
494	Ciliated_NS1_Infected_WT_Infected	1.56366224063336e-40	0.692203889157411	0.968	0.843	3.40471816275507e-36	ISG20
495	Ciliated_NS1_Infected_WT_Infected	1.16940654290014e-35	0.507046672163186	0.993	0.905	2.54626580651076e-31	IFI6
496	Ciliated_NS1_Infected_WT_Infected	1.72140760563804e-35	0.535905664608519	0.95	0.821	3.74819292051626e-31	NT5C3A
497	Ciliated_NS1_Infected_WT_Infected	8.26768264716943e-35	0.50861478120407	0.977	0.905	1.80020521959467e-30	MX1
498	Ciliated_NS1_Infected_WT_Infected	2.2402613208351e-34	0.559005491507043	0.57	0.146	4.87794499998635e-30	DUOXA2
499	Ciliated_NS1_Infected_WT_Infected	7.63213730974518e-34	0.848590234697636	0.89	0.686	1.66182157782392e-29	PMAIP1
500	Ciliated_NS1_Infected_WT_Infected	1.45390618618849e-33	1.20660286286266	0.502	0.106	3.16573532980681e-29	IFNL1
501	Ciliated_NS1_Infected_WT_Infected	2.37208044400591e-33	0.56343326833267	0.642	0.246	5.16496795877846e-29	TNFSF13B
502	Ciliated_NS1_Infected_WT_Infected	9.69036475094445e-33	0.591628841273591	0.867	0.594	2.10998002087065e-28	APOL1
503	Ciliated_NS1_Infected_WT_Infected	1.65757748371577e-31	0.526796453451967	0.917	0.739	3.60920921304271e-27	OAS1
504	Ciliated_NS1_Infected_WT_Infected	1.35919386694362e-29	0.536156388054864	0.912	0.7	2.95950872588304e-25	ID1
505	Ciliated_NS1_Infected_WT_Infected	3.0376081406629e-29	0.610277796845692	0.649	0.297	6.61408796547941e-25	CX3CL1
506	Ciliated_NS1_Infected_WT_Infected	6.55033493813109e-29	0.50239532153061	0.957	0.885	1.42626992942866e-24	RNF213
507	Ciliated_NS1_Infected_WT_Infected	3.96591952316834e-28	0.515479837778463	0.914	0.77	8.63539316974674e-24	SAMD9
508	Ciliated_NS1_Infected_WT_Infected	1.46995391384039e-27	0.531558390901042	0.993	0.938	3.20067765199607e-23	IFI27
509	Ciliated_NS1_Infected_WT_Infected	2.74919000152054e-27	0.628893677032561	0.914	0.765	5.98608630931083e-23	ZC3HAV1
510	Ciliated_NS1_Infected_WT_Infected	2.07457154426748e-26	1.05962801489894	0.358	0.045	4.51717208048802e-22	IFNL3
511	Ciliated_NS1_Infected_WT_Infected	3.60231789733494e-26	0.525686949665624	0.748	0.451	7.8436869896571e-22	ZFP36L2
512	Ciliated_NS1_Infected_WT_Infected	5.12568893198722e-25	1.04489808607906	0.354	0.053	1.1160675080509e-20	IFNL2
513	Ciliated_NS1_Infected_WT_Infected	2.4371264823689e-23	0.841338737777447	0.385	0.078	5.30659920271003e-19	CCL5
514	Ciliated_NS1_Infected_WT_Infected	1.31648302112993e-20	-0.537477715140081	0.917	0.975	2.8665101302083e-16	CTGF
515	Ciliated_NS1_Infected_WT_Infected	1.32067414273401e-17	0.529584196502947	0.831	0.686	2.87563587838903e-13	TNFAIP3
516	Ciliated_NS1_Infected_WT_Infected	5.77533718167943e-16	0.711879563587702	0.198	0.014	1.25752191793888e-11	IFNB1
517	Ciliated_NS1_Infected_WT_Infected	1.82735674978629e-15	0.523211031045317	0.863	0.734	3.97888658698468e-11	NFKBIA
518	Ciliated_WT_Bystander_WT_Infected	8.54508256112195e-75	0.903225027894853	1	0.933	1.86060627685869e-70	RPS26
519	Ciliated_WT_Bystander_WT_Infected	6.38762426843267e-70	0.87046028735745	1	1	1.39084130820853e-65	RPL8
520	Ciliated_WT_Bystander_WT_Infected	4.43934524807514e-62	0.799401584888139	0.981	0.868	9.6662303431588e-58	PABPC1
521	Ciliated_WT_Bystander_WT_Infected	1.06584469722394e-55	0.606315249954146	0.992	0.916	2.32077024373542e-51	RAC1
522	Ciliated_WT_Bystander_WT_Infected	8.41909598612042e-53	-0.833014474186006	0.884	0.964	1.83317396001786e-48	MSMB
523	Ciliated_WT_Bystander_WT_Infected	2.85547279474524e-52	-0.826075783609738	0.757	0.966	6.21750646327829e-48	SCGB1A1
524	Ciliated_WT_Bystander_WT_Infected	1.20372065060748e-51	0.704768981960779	1	1	2.62098134463273e-47	RPL7
525	Ciliated_WT_Bystander_WT_Infected	9.47720745404526e-51	0.649911245773664	1	0.902	2.06356715104381e-46	HSPA8
526	Ciliated_WT_Bystander_WT_Infected	2.0977939928665e-50	0.572958750086973	0.997	0.966	4.56773664006752e-46	IGFBP2
527	Ciliated_WT_Bystander_WT_Infected	7.10393950164117e-50	0.760631674453006	1	0.98	1.54681178708735e-45	RPLP0
528	Ciliated_WT_Bystander_WT_Infected	1.34259750607148e-45	0.930469260650682	0.981	0.922	2.92337180972005e-41	HSPB1
529	Ciliated_WT_Bystander_WT_Infected	6.91860770099437e-45	0.66852357419442	0.997	0.947	1.50645764081451e-40	YBX1
530	Ciliated_WT_Bystander_WT_Infected	3.18448953447609e-44	0.586370069000718	0.677	0.126	6.93390751236824e-40	XIST
531	Ciliated_WT_Bystander_WT_Infected	5.67742940860382e-44	0.574037811173038	1	0.947	1.2362034794294e-39	PERP
532	Ciliated_WT_Bystander_WT_Infected	2.01713242244194e-42	-0.762661699350374	0.669	0.947	4.39210413662509e-38	IFIT3
533	Ciliated_WT_Bystander_WT_Infected	6.57150264003838e-42	-0.55876274560401	0.185	0.779	1.43087898484196e-37	RPS4Y1
534	Ciliated_WT_Bystander_WT_Infected	2.0832759800285e-41	0.51042530891513	0.983	0.877	4.53612511891406e-37	YWHAZ
535	Ciliated_WT_Bystander_WT_Infected	3.48074514458281e-40	0.706518303128596	1	0.952	7.57897447781461e-36	HSP90AA1
536	Ciliated_WT_Bystander_WT_Infected	3.84220682870864e-40	0.609137920882892	0.983	0.826	8.36602114883019e-36	ARPC1B
537	Ciliated_WT_Bystander_WT_Infected	3.39614901888216e-39	0.55680987621113	0.986	0.812	7.39477487371402e-35	HSP90AB1
538	Ciliated_WT_Bystander_WT_Infected	8.78099448724758e-39	0.561747415696649	0.884	0.594	1.91197373965329e-34	ZNF706
539	Ciliated_WT_Bystander_WT_Infected	9.60004374283376e-39	0.524103922801189	1	0.994	2.09031352456462e-34	RPS20
540	Ciliated_WT_Bystander_WT_Infected	2.43835173013833e-38	-0.926184105600639	0.97	0.983	5.30926705720319e-34	SCGB3A1
541	Ciliated_WT_Bystander_WT_Infected	1.11852540409148e-37	0.604337569253848	0.959	0.709	2.43547721486879e-33	ATP2A2
542	Ciliated_WT_Bystander_WT_Infected	9.13918958071188e-37	0.634114945110845	1	0.992	1.9899671393042e-32	ANXA2
543	Ciliated_WT_Bystander_WT_Infected	1.60840902758694e-36	-0.638682569161041	0.928	0.989	3.50214981666779e-32	ISG15
544	Ciliated_WT_Bystander_WT_Infected	1.16247186272482e-35	-0.809795941670382	0.533	0.866	2.53116623389702e-31	IFIT2
545	Ciliated_WT_Bystander_WT_Infected	7.09296937732229e-35	0.572854487424495	0.848	0.507	1.54442315221815e-30	SQLE
546	Ciliated_WT_Bystander_WT_Infected	1.35019676461595e-34	0.586670335651625	0.917	0.599	2.93991843527477e-30	WDR34
547	Ciliated_WT_Bystander_WT_Infected	1.73852675244969e-34	0.571384729618015	0.856	0.555	3.78546815078396e-30	TTC3
548	Ciliated_WT_Bystander_WT_Infected	3.61734501850366e-34	0.57841094794535	0.994	0.933	7.87640704328987e-30	ALDOA
549	Ciliated_WT_Bystander_WT_Infected	6.29146422626812e-34	0.674718489865057	0.89	0.625	1.36990342062762e-29	PPP1R16A
550	Ciliated_WT_Bystander_WT_Infected	1.42368475235958e-33	0.596750126961993	0.826	0.532	3.09993117978776e-29	TKT
551	Ciliated_WT_Bystander_WT_Infected	2.26608850682701e-33	0.654451306970757	0.959	0.782	4.93418111476514e-29	AZIN1
552	Ciliated_WT_Bystander_WT_Infected	3.10949005081532e-33	0.565728002412694	1	0.986	6.77060363664527e-29	RPS9
553	Ciliated_WT_Bystander_WT_Infected	1.12891315472685e-32	0.540141693728569	0.978	0.899	2.45809550310223e-28	SARAF
554	Ciliated_WT_Bystander_WT_Infected	1.1849772265959e-32	1.36493647707921	0.749	0.392	2.58016941318991e-28	KRT6A
555	Ciliated_WT_Bystander_WT_Infected	4.96356639488886e-32	0.533316715500177	0.721	0.294	1.0807669468231e-27	ADH7
556	Ciliated_WT_Bystander_WT_Infected	7.03127210195372e-32	0.6124802271606	0.901	0.647	1.5309891874794e-27	HSPH1
557	Ciliated_WT_Bystander_WT_Infected	3.77008323391483e-31	0.508064749019122	0.898	0.625	8.20897923352616e-27	TUSC3
558	Ciliated_WT_Bystander_WT_Infected	4.24268558083566e-31	0.576007582399328	0.997	0.994	9.23802358371156e-27	RPL6
559	Ciliated_WT_Bystander_WT_Infected	4.63933489146235e-31	0.807682263030282	0.671	0.286	1.01016877926701e-26	CSTA
560	Ciliated_WT_Bystander_WT_Infected	5.65775012352726e-31	-0.542961392954463	0.773	0.955	1.23191851189683e-26	RARRES1
561	Ciliated_WT_Bystander_WT_Infected	1.85036978978785e-30	0.664450413616125	0.972	0.891	4.02899518028406e-26	GTF2I
562	Ciliated_WT_Bystander_WT_Infected	2.14204007444582e-29	0.516166190202203	0.997	0.997	4.66407805809834e-25	RPL18
563	Ciliated_WT_Bystander_WT_Infected	2.64464400058248e-29	0.812146977282509	0.865	0.7	5.7584478468683e-25	PSCA
564	Ciliated_WT_Bystander_WT_Infected	4.43077835155098e-29	0.727069011598318	0.994	0.969	9.64757678266711e-25	KRT19
565	Ciliated_WT_Bystander_WT_Infected	1.45901207688451e-28	0.607160305921726	0.859	0.583	3.17685289620832e-24	RAMP1
566	Ciliated_WT_Bystander_WT_Infected	1.69171800029304e-28	0.545486333246505	0.707	0.381	3.68354677383807e-24	SCD
567	Ciliated_WT_Bystander_WT_Infected	4.60560864356402e-28	0.560976141146148	0.669	0.294	1.00282522604963e-23	SPON2
568	Ciliated_WT_Bystander_WT_Infected	6.45675417329856e-28	0.847297563028969	0.602	0.241	1.40589365369403e-23	KRT13
569	Ciliated_WT_Bystander_WT_Infected	1.05344937610706e-27	0.5122846986517	1	1	2.2937806715355e-23	RPS4X
570	Ciliated_WT_Bystander_WT_Infected	1.73273136170154e-27	0.529820936817493	0.635	0.291	3.77284926696894e-23	PLP2
571	Ciliated_WT_Bystander_WT_Infected	2.37485433617574e-27	0.888052349240005	0.785	0.493	5.17100783158906e-23	S100A14
572	Ciliated_WT_Bystander_WT_Infected	3.17175017149153e-27	0.551700532207435	0.848	0.709	6.90616882340567e-23	EIF3E
573	Ciliated_WT_Bystander_WT_Infected	5.25641296526355e-27	0.547352370917021	0.983	0.927	1.14453135905648e-22	EEF1D
574	Ciliated_WT_Bystander_WT_Infected	1.48944165014231e-26	0.683240031196994	0.61	0.252	3.24311024901987e-22	ADIRF
575	Ciliated_WT_Bystander_WT_Infected	1.66672195925276e-26	0.553895107532058	0.876	0.608	3.62912039407696e-22	HSPBP1
576	Ciliated_WT_Bystander_WT_Infected	1.20611216593212e-25	0.581307335421192	1	0.986	2.62618863010061e-21	RPL3
577	Ciliated_WT_Bystander_WT_Infected	1.20613477002126e-25	0.533779567994299	1	0.994	2.6262378482443e-21	FTL
578	Ciliated_WT_Bystander_WT_Infected	1.69687017911791e-25	0.569045297354736	0.655	0.317	3.69476512801135e-21	BAALC
579	Ciliated_WT_Bystander_WT_Infected	5.23322941132114e-25	0.503781286540041	0.994	0.98	1.13948337202106e-20	GNB2L1
580	Ciliated_WT_Bystander_WT_Infected	1.01715735781727e-24	0.589774108216739	0.939	0.804	2.21475843091133e-20	ARPC2
581	Ciliated_WT_Bystander_WT_Infected	2.30890025145925e-24	0.575641148319148	0.677	0.367	5.02739940752737e-20	CD164L2
582	Ciliated_WT_Bystander_WT_Infected	2.61263013737783e-24	-0.538292065344887	0.693	0.938	5.68874086112648e-20	IFI27
583	Ciliated_WT_Bystander_WT_Infected	3.11249723627104e-23	0.624167057081955	0.939	0.857	6.77715148225655e-19	MT1E
584	Ciliated_WT_Bystander_WT_Infected	3.32310780277692e-23	0.519060993537322	0.807	0.585	7.23573492976646e-19	SPAG1
585	Ciliated_WT_Bystander_WT_Infected	4.49052858887811e-23	1.35959908267853	1	1	9.7776769494232e-19	S100A2
586	Ciliated_WT_Bystander_WT_Infected	1.12694411405818e-22	0.580403801031621	0.903	0.776	2.45380811395028e-18	SLC25A5
587	Ciliated_WT_Bystander_WT_Infected	1.97341644893844e-22	0.501871369351493	0.762	0.482	4.29691697591856e-18	C21orf58
588	Ciliated_WT_Bystander_WT_Infected	4.30215017609715e-22	0.500775669120836	1	0.994	9.36750179343394e-18	RPL7A
589	Ciliated_WT_Bystander_WT_Infected	4.78504729617045e-22	0.521783753083328	0.715	0.448	1.04189619826815e-17	MAP1A
590	Ciliated_WT_Bystander_WT_Infected	8.82899133104617e-22	0.520227969951843	0.895	0.745	1.92242457242199e-17	RAB11FIP1
591	Ciliated_WT_Bystander_WT_Infected	2.61622977727746e-21	0.660414876736803	0.898	0.807	5.69657871704395e-17	NPM1
592	Ciliated_WT_Bystander_WT_Infected	2.85001429605225e-21	0.513552091856388	0.934	0.801	6.20562112822416e-17	IGFBP3
593	Ciliated_WT_Bystander_WT_Infected	8.48879297118067e-21	0.640312202986887	1	0.989	1.84834978154488e-16	RPL35
594	Ciliated_WT_Bystander_WT_Infected	1.78781936238176e-20	0.536611963102188	0.925	0.81	3.89279787965004e-16	NQO1
595	Ciliated_WT_Bystander_WT_Infected	1.72510401231118e-18	0.601307205467123	1	1	3.75624147640636e-14	RPS3
596	Ciliated_WT_Bystander_WT_Infected	2.47660190889512e-18	0.580021292959943	0.782	0.689	5.39255299642824e-14	CCDC74A
597	Ciliated_WT_Bystander_WT_Infected	3.10259568494837e-18	-0.556380169742202	0.738	0.947	6.75559184440657e-14	SAA2
598	Ciliated_WT_Bystander_WT_Infected	7.35207614682341e-18	0.607217722546826	0.539	0.266	1.60084106020933e-13	HBB
599	Ciliated_WT_Bystander_WT_Infected	1.01307544086491e-17	0.51335214209617	0.843	0.779	2.20587046493926e-13	EFHC1
600	Ciliated_WT_Bystander_WT_Infected	2.68587265858292e-17	0.53596859927592	0.793	0.768	5.84821912679845e-13	LDLRAD1
601	Ciliated_WT_Bystander_WT_Infected	2.99370143002879e-17	0.560422649534838	0.823	0.807	6.51848549374469e-13	CCDC78
602	Ciliated_WT_Bystander_WT_Infected	5.14584106577701e-17	0.869246243082711	0.782	0.793	1.12045543366229e-12	RP11-356K23.1
603	Ciliated_WT_Bystander_WT_Infected	7.33447666589522e-17	0.603515049215184	0.873	0.762	1.59700894923202e-12	METTL7A
604	Ciliated_WT_Bystander_WT_Infected	7.72543660964657e-17	0.548775647645641	0.818	0.81	1.68213656738444e-12	ROPN1L
605	Ciliated_WT_Bystander_WT_Infected	1.29867702237938e-16	0.506346778382399	0.997	0.997	2.82773934852887e-12	RPSA
606	Ciliated_WT_Bystander_WT_Infected	2.02847009958008e-15	0.587149668196094	0.812	0.742	4.41679079482567e-11	TMEM190
607	Ciliated_WT_Bystander_WT_Infected	9.30099589421563e-15	0.593673919403239	0.818	0.681	2.02519884600651e-10	ENO1
608	Ciliated_WT_Bystander_WT_Infected	2.76445621776587e-14	0.591795477405632	0.901	0.927	6.01932696856341e-10	MORN2
609	Ciliated_WT_Bystander_WT_Infected	4.29827621521529e-14	0.50784754150694	0.682	0.524	9.35906663100977e-10	MUC12
610	Ciliated_WT_Bystander_WT_Infected	5.36867524833159e-14	0.520466757617462	0.829	0.683	1.16897534857172e-09	ALDH3A1
611	Ciliated_WT_Bystander_WT_Infected	1.11106155278952e-13	0.596508170442286	0.627	0.395	2.41922542504391e-09	ATP12A
612	Ciliated_WT_Bystander_WT_Infected	1.19238015132196e-13	0.58791766737466	0.785	0.714	2.59628854148843e-09	CYP4B1
613	Ciliated_WT_Bystander_WT_Infected	4.58326242919051e-13	0.570011872266892	0.87	0.857	9.97959561331941e-09	TUBA1A
614	Ciliated_WT_Bystander_WT_Infected	5.81539196846168e-13	0.557968362403116	0.55	0.331	1.26624344721285e-08	MUC13
615	Ciliated_WT_Bystander_WT_Infected	1.96890660704356e-12	0.58096815984466	0.671	0.538	4.28709724617664e-08	S100A16
616	Ciliated_WT_Bystander_WT_Infected	5.46693497543754e-12	0.711069065626696	1	0.997	1.19037042155177e-07	KRT17
617	Ciliated_WT_Bystander_WT_Infected	8.2679927334117e-12	0.831195509442592	0.685	0.549	1.80027273777306e-07	IGFBP6
618	Ciliated_WT_Bystander_WT_Infected	4.81929529609539e-11	0.563294574601236	0.409	0.221	1.04935335777181e-06	GJB2
619	Ciliated_WT_Bystander_WT_Infected	4.82796218106613e-11	0.639288902254367	0.82	0.725	1.05124048530534e-06	TUBA1B
620	Ciliated_WT_Bystander_WT_Infected	2.59976664575594e-10	0.909545649714714	0.599	0.459	5.66073189446898e-06	KRT5
621	Ciliated_WT_Bystander_WT_Infected	6.32913970089925e-09	0.563861037838916	0.732	0.636	0.00013781068784738	SFN
622	Ciliated_WT_Bystander_WT_Infected	7.93845888815335e-09	0.69863996787253	0.599	0.485	0.000172852003830651	LDHA
623	Ciliated_WT_Bystander_WT_Infected	1.05837103542467e-08	0.744829263397159	0.423	0.266	0.000230449709253367	CAV1
624	Ciliated_WT_Bystander_WT_Infected	5.73135796749637e-08	0.543897515806259	0.749	0.639	0.00124794588384266	KRT15
625	Ciliated_WT_Bystander_WT_Infected	1.55757122465899e-07	0.736597135181356	0.762	0.655	0.00339145558457248	TIMP1
626	Ciliated_WT_Bystander_WT_Infected	5.96068546737972e-06	0.582427756478688	0.55	0.473	0.129787965366726	TUBB
627	Ciliated_WT_Bystander_WT_Infected	1.1683300485923e-05	0.525377608017224	0.63	0.538	0.254392184780487	HIST1H1C
628	Ciliated_WT_Bystander_WT_Infected	0.00021132188850067	0.609383949154684	0.762	0.868	1	OMG
629	Ciliated_WT_Bystander_WT_Infected	0.00096834047762392	0.551902042534728	1	1	1	GAPDH
630	Goblet_NS1_Bystander_NS1_Infected	0.000392699446512254	-0.854912474794493	0.075	0.429	1	IFNL2
631	Goblet_NS1_Bystander_NS1_Infected	0.00102214840901554	0.573161554006825	0.83	0.643	1	UNC93B1
632	Goblet_NS1_Bystander_NS1_Infected	0.00156303654587139	-1.04304992953892	0.057	0.357	1	IFNL3
633	Goblet_NS1_Bystander_NS1_Infected	0.00198356564624894	0.568927065208647	0.943	0.857	1	HSP90AB1
634	Goblet_NS1_Bystander_NS1_Infected	0.00207540081346026	0.531645875958079	0.925	0.714	1	GRN
635	Goblet_NS1_Bystander_NS1_Infected	0.00386923973372275	0.550825252689799	0.906	0.643	1	FOSB
636	Goblet_NS1_Bystander_NS1_Infected	0.00390561348079736	-0.501748070258784	0.283	0.643	1	TNFSF14
637	Goblet_NS1_Bystander_NS1_Infected	0.0061502569485742	0.68194237581714	0.925	0.714	1	ALDH1A3
638	Goblet_NS1_Bystander_NS1_Infected	0.0104106835831657	-0.539915560394887	0.189	0.5	1	GFM1
639	Goblet_NS1_Bystander_NS1_Infected	0.0109127297416728	0.631588126791045	0.906	0.929	1	GDF15
640	Goblet_NS1_Bystander_NS1_Infected	0.0119834197595445	-0.664262498554797	0.057	0.286	1	CCL5
641	Goblet_NS1_Bystander_NS1_Infected	0.0123594441971079	-0.993386263168788	0.226	0.5	1	IFNL1
642	Goblet_NS1_Bystander_NS1_Infected	0.0133071737531221	-0.895625306995124	0.925	1	1	CXCL10
643	Goblet_NS1_Bystander_NS1_Infected	0.0152983641111091	-0.508129939317562	0.83	0.929	1	CH17-189H20.1
644	Goblet_NS1_Bystander_NS1_Infected	0.0427909396983537	0.52476053388546	0.566	0.357	1	ATOH8
645	Goblet_NS1_Bystander_NS1_Infected	0.0440889584157686	0.561461169786264	0.925	0.857	1	CCND1
646	Goblet_NS1_Bystander_NS1_Infected	0.0449953538094119	0.578925857482078	0.415	0.143	1	AQP5
647	Goblet_NS1_Bystander_NS1_Infected	0.0653433958706049	0.504859862546961	1	1	1	AGR2
648	Goblet_NS1_Bystander_NS1_Infected	0.0977779371221938	-0.682124431389024	0.075	0.214	1	IFNB1
649	Goblet_NS1_Bystander_NS1_Infected	0.110255522605547	0.537559956306817	0.906	0.857	1	HES1
650	Goblet_NS1_Bystander_NS1_Infected	0.305104836738635	-0.667374483998417	1	1	1	S100A2
651	Goblet_NS1_Bystander_NS1_Infected	0.311637092968808	1.34572617227292	0.849	0.857	1	LYNX1
652	Goblet_NS1_Bystander_NS1_Infected	0.321434459133625	-0.520268262111818	0.792	0.786	1	PMAIP1
653	Goblet_NS1_Bystander_NS1_Infected	0.506542831742848	0.922540800128422	0.83	0.929	1	LYPD2
654	Goblet_NS1_Bystander_NS1_Infected	0.881955751747645	-0.586823760554422	0.698	0.714	1	TFF3
655	Goblet_NS1_Bystander_WT_Bystander	1.27545784989583e-15	1.43620758779559	1	0.716	2.77718192236318e-11	IFIT1
656	Goblet_NS1_Bystander_WT_Bystander	1.55454132432479e-15	1.69585781966568	1	0.926	3.38485827958479e-11	NUPR1
657	Goblet_NS1_Bystander_WT_Bystander	6.99648701222344e-15	0.934181983193807	0.962	0.432	1.52341508204153e-10	OASL
658	Goblet_NS1_Bystander_WT_Bystander	2.50143471103389e-14	1.4327580949681	1	1	5.44662393980519e-10	ISG15
659	Goblet_NS1_Bystander_WT_Bystander	8.0602633123316e-14	0.762033696093625	0.868	0.247	1.75504173362708e-09	GMPR
660	Goblet_NS1_Bystander_WT_Bystander	1.02719581475866e-13	1.45461347815192	0.962	0.679	2.23661616705551e-09	IFIT2
661	Goblet_NS1_Bystander_WT_Bystander	1.61307099110271e-13	1.24351373525128	1	0.765	3.51230077602705e-09	IFIT3
662	Goblet_NS1_Bystander_WT_Bystander	2.76912649377748e-12	1.11275896473232	0.925	0.42	6.02949602755108e-08	CXCL10
663	Goblet_NS1_Bystander_WT_Bystander	2.83220490333656e-12	0.875373646044224	0.981	0.901	6.16684295652503e-08	ISG20
664	Goblet_NS1_Bystander_WT_Bystander	3.16122561684508e-12	0.691750910082087	0.811	0.333	6.88325265811848e-08	LMO2
665	Goblet_NS1_Bystander_WT_Bystander	3.20398324432254e-12	1.12641638273447	0.981	0.877	6.9763531161879e-08	IFI6
666	Goblet_NS1_Bystander_WT_Bystander	7.74584648962013e-12	0.654189872118899	0.981	0.704	1.68658061464989e-07	EPSTI1
667	Goblet_NS1_Bystander_WT_Bystander	1.03134011288555e-11	0.873668640682625	0.962	0.852	2.245639961797e-07	MX1
668	Goblet_NS1_Bystander_WT_Bystander	1.33262395440186e-11	0.861236768297404	0.868	0.432	2.90165539831461e-07	RSAD2
669	Goblet_NS1_Bystander_WT_Bystander	1.64201376349151e-11	0.771135237694679	0.943	0.704	3.57532076862641e-07	IFI44L
670	Goblet_NS1_Bystander_WT_Bystander	1.96398977908628e-11	0.677921001028356	0.868	0.432	4.27639134498247e-07	USP18
671	Goblet_NS1_Bystander_WT_Bystander	2.45227963246166e-11	0.826018801276005	0.962	0.543	5.33959367172203e-07	BST2
672	Goblet_NS1_Bystander_WT_Bystander	6.01435151588717e-11	0.721953881420783	1	1	1.30956489906927e-06	TNFSF10
673	Goblet_NS1_Bystander_WT_Bystander	8.14612338090012e-11	0.858086825918096	1	1	1.77373690495719e-06	MT2A
674	Goblet_NS1_Bystander_WT_Bystander	8.577076467475e-11	0.86268291111759	0.868	0.481	1.86757263002801e-06	SAMD9L
675	Goblet_NS1_Bystander_WT_Bystander	9.11436622333984e-11	0.806918388906373	0.792	0.321	1.98456210147002e-06	GBP4
676	Goblet_NS1_Bystander_WT_Bystander	1.30973881794966e-10	0.667734559408635	0.887	0.531	2.85182530220358e-06	LAP3
677	Goblet_NS1_Bystander_WT_Bystander	1.63244770079276e-10	0.686707634960149	0.981	0.765	3.55449162370616e-06	STAT1
678	Goblet_NS1_Bystander_WT_Bystander	1.91891000204808e-10	0.867208140743157	0.925	0.704	4.17823463845948e-06	NT5C3A
679	Goblet_NS1_Bystander_WT_Bystander	2.15159067446512e-10	0.964592449467859	0.943	0.753	4.68487353458035e-06	OAS1
680	Goblet_NS1_Bystander_WT_Bystander	2.20725419194616e-10	0.704794444077242	0.887	0.58	4.80607527754356e-06	IFI35
681	Goblet_NS1_Bystander_WT_Bystander	2.52567241166514e-10	0.797673917930667	0.962	0.938	5.49939910915968e-06	RNF213
682	Goblet_NS1_Bystander_WT_Bystander	3.34177409320123e-10	0.651772314737314	0.962	0.642	7.27637891053635e-06	IFI16
683	Goblet_NS1_Bystander_WT_Bystander	4.43742866482243e-10	0.901730616322866	0.943	0.593	9.66205717478435e-06	SAMD9
684	Goblet_NS1_Bystander_WT_Bystander	6.29738344017928e-10	0.736554650479259	0.868	0.543	1.37119227026464e-05	IDO1
685	Goblet_NS1_Bystander_WT_Bystander	6.43644903355077e-10	0.646504955430125	1	1	1.40147241256534e-05	IFITM3
686	Goblet_NS1_Bystander_WT_Bystander	7.04363917824231e-10	0.52505352156098	0.811	0.272	1.53368199467048e-05	HERC5
687	Goblet_NS1_Bystander_WT_Bystander	7.09520059555071e-10	0.5580749042002	0.981	0.852	1.54490897767521e-05	PARP14
688	Goblet_NS1_Bystander_WT_Bystander	7.26999285783266e-10	0.853995396237855	0.962	0.852	1.58296824486448e-05	WARS
689	Goblet_NS1_Bystander_WT_Bystander	1.00862559090681e-09	0.532388319057681	0.943	0.654	2.19618136164049e-05	TRIM38
690	Goblet_NS1_Bystander_WT_Bystander	1.1862796515476e-09	0.625357067058305	0.943	0.642	2.58300531327975e-05	XAF1
691	Goblet_NS1_Bystander_WT_Bystander	1.20908412288791e-09	0.679448248838926	0.962	0.753	2.63265976917615e-05	UBE2L6
692	Goblet_NS1_Bystander_WT_Bystander	1.55498481476005e-09	-0.700558687789132	0.887	1	3.38582393565854e-05	CTGF
693	Goblet_NS1_Bystander_WT_Bystander	1.69300919811355e-09	0.59346706937193	0.925	0.654	3.68635822797244e-05	HELZ2
694	Goblet_NS1_Bystander_WT_Bystander	1.80762340964493e-09	0.671024160280913	0.925	0.691	3.93591921216088e-05	OAS2
695	Goblet_NS1_Bystander_WT_Bystander	1.86797822222566e-09	0.674420925583437	0.925	0.79	4.06733578107414e-05	APOL6
696	Goblet_NS1_Bystander_WT_Bystander	2.02193018146306e-09	0.775609680212642	0.792	0.321	4.40255077711767e-05	TNFSF13B
697	Goblet_NS1_Bystander_WT_Bystander	2.03439518050917e-09	0.546067003537101	0.981	0.617	4.42969206604067e-05	C19orf66
698	Goblet_NS1_Bystander_WT_Bystander	2.09664213790373e-09	0.624872309087725	0.925	0.531	4.56522859107157e-05	PPM1K
699	Goblet_NS1_Bystander_WT_Bystander	2.39608357979474e-09	0.505185300814373	0.943	0.938	5.21723238664506e-05	MARCKSL1
700	Goblet_NS1_Bystander_WT_Bystander	2.56064697719972e-09	0.605296463711806	0.962	0.716	5.57555272815468e-05	IRF7
701	Goblet_NS1_Bystander_WT_Bystander	3.56954488389681e-09	0.555842944865443	0.962	0.901	7.77232703019691e-05	SPATS2L
702	Goblet_NS1_Bystander_WT_Bystander	4.69171594857729e-09	0.518142304248386	0.868	0.42	0.000102157423064322	NUB1
703	Goblet_NS1_Bystander_WT_Bystander	7.14300237679201e-09	0.624524092560916	0.925	0.667	0.000155531733752269	OPTN
704	Goblet_NS1_Bystander_WT_Bystander	7.42712458020946e-09	0.615585035758789	0.906	0.704	0.000161718210609481	MX2
705	Goblet_NS1_Bystander_WT_Bystander	7.57855021016163e-09	0.617135441805231	0.83	0.42	0.000165015352276059	DDX60L
706	Goblet_NS1_Bystander_WT_Bystander	8.11155080334571e-09	0.630235388295756	0.925	0.716	0.00017662090719205	OAS3
707	Goblet_NS1_Bystander_WT_Bystander	8.47788834654463e-09	0.529673749542715	0.811	0.346	0.000184597540857663	IFIH1
708	Goblet_NS1_Bystander_WT_Bystander	8.76135107596197e-09	0.554851161546507	0.868	0.519	0.000190769658327996	CMPK2
709	Goblet_NS1_Bystander_WT_Bystander	9.74740862084746e-09	0.51800778588059	0.717	0.284	0.000212240075310333	ETV7
710	Goblet_NS1_Bystander_WT_Bystander	9.90099067021454e-09	0.593819384631902	0.66	0.222	0.000215584170853251	CXCL11
711	Goblet_NS1_Bystander_WT_Bystander	1.25089604777274e-08	0.570087598877306	0.887	0.568	0.000272370105442036	TAP1
712	Goblet_NS1_Bystander_WT_Bystander	1.43436075429287e-08	0.648369104872456	0.792	0.432	0.00031231771063973	DDX58
713	Goblet_NS1_Bystander_WT_Bystander	2.25488207345078e-08	0.610550234488731	0.962	0.79	0.000490978022673172	GBP1
714	Goblet_NS1_Bystander_WT_Bystander	4.41669367447825e-08	0.620692401727986	0.962	0.84	0.000961690880680894	PSME2
715	Goblet_NS1_Bystander_WT_Bystander	6.34248633172628e-08	0.998364257703373	1	0.827	0.00138101297387008	IFI27
716	Goblet_NS1_Bystander_WT_Bystander	1.44794749327666e-07	0.54677932814939	0.868	0.642	0.00315276087186059	HERC6
717	Goblet_NS1_Bystander_WT_Bystander	2.2777207363422e-07	-0.563313430877525	0.434	0.827	0.0049595091313115	FAM3D
718	Goblet_NS1_Bystander_WT_Bystander	2.46845682503433e-07	-0.555462916956508	1	1	0.00537481789082976	S100P
719	Goblet_NS1_Bystander_WT_Bystander	2.51876929480204e-07	0.547669981395145	1	0.889	0.00548436826250196	HLA-E
720	Goblet_NS1_Bystander_WT_Bystander	4.61244767576793e-07	0.534886460488903	1	1	0.0100431435692171	HES4
721	Goblet_NS1_Bystander_WT_Bystander	5.52459639434532e-07	0.555655091548486	0.453	0.086	0.0120292561890475	DUOXA2
722	Goblet_NS1_Bystander_WT_Bystander	6.76871814324634e-07	0.521523871778952	0.925	0.864	0.0147382068851046	GLRX
723	Goblet_NS1_Bystander_WT_Bystander	8.04098738540592e-07	-0.529366989673864	0.698	0.926	0.0175084459329829	DUSP4
724	Goblet_NS1_Bystander_WT_Bystander	9.56072234746927e-07	0.805956639197883	0.66	0.296	0.0208175168393796	IL6
725	Goblet_NS1_Bystander_WT_Bystander	1.19246480024897e-06	0.522386362788514	0.906	0.728	0.025964728560621	PSMA4
726	Goblet_NS1_Bystander_WT_Bystander	1.28699988748967e-06	0.572508410791278	0.736	0.457	0.0280231355502001	IFITM1
727	Goblet_NS1_Bystander_WT_Bystander	1.54561518551358e-06	0.696314419350585	0.585	0.198	0.0336542250493727	HRASLS2
728	Goblet_NS1_Bystander_WT_Bystander	2.40729436912056e-06	-0.548403555938603	0.811	0.975	0.052416427593231	RDH10
729	Goblet_NS1_Bystander_WT_Bystander	2.42773780066999e-06	0.697865843978305	0.868	0.827	0.0528615628717884	TXNIP
730	Goblet_NS1_Bystander_WT_Bystander	4.30967047022335e-06	0.500712673143958	1	0.963	0.0938387648186432	SERPINB1
731	Goblet_NS1_Bystander_WT_Bystander	4.45985227803318e-06	0.532340458631122	0.906	0.827	0.0971088235018944	IRF1
732	Goblet_NS1_Bystander_WT_Bystander	9.43180805362484e-06	0.664629781348123	0.981	0.963	0.205368188559627	ID1
733	Goblet_NS1_Bystander_WT_Bystander	1.22469891337518e-05	-0.548864704189919	0.283	0.642	0.266665941398312	PSCA
734	Goblet_NS1_Bystander_WT_Bystander	1.98897818691822e-05	0.744422256025743	0.981	0.938	0.433080110419573	CLU
735	Goblet_NS1_Bystander_WT_Bystander	4.13324706511436e-05	-0.858024366256845	1	0.951	0.899973215958001	SCGB1A1
736	Goblet_NS1_Bystander_WT_Bystander	6.48273511079708e-05	-0.78055616014998	0.642	0.802	1	BPIFA2
737	Goblet_NS1_Bystander_WT_Bystander	0.00024054696011447	-0.629817525974404	0.981	1	1	SAA1
738	Goblet_NS1_Bystander_WT_Bystander	0.000896640379552625	-0.57046713716194	0.113	0.37	1	CYP2A6
739	Goblet_NS1_Bystander_WT_Bystander	0.00100808162183733	-0.663592354088486	0.623	0.79	1	TPM1
740	Goblet_NS1_Infected_WT_Infected	1.06326530197339e-07	2.29211601275001	1	0.484	0.00231515386851686	CXCL10
741	Goblet_NS1_Infected_WT_Infected	1.33593960846225e-07	0.518562000522037	0.643	0.078	0.0029088749034657	LPAR6
742	Goblet_NS1_Infected_WT_Infected	3.68065948416073e-07	1.77109273982516	1	0.938	0.00801426796081158	NUPR1
743	Goblet_NS1_Infected_WT_Infected	3.97621246185718e-07	1.69880880797168	1	0.797	0.00865780501444782	IFIT2
744	Goblet_NS1_Infected_WT_Infected	8.47932054149852e-07	0.896087522781555	0.429	0.016	0.0184628725470589	IFNL2
745	Goblet_NS1_Infected_WT_Infected	1.04388733967619e-06	0.917819307641095	0.857	0.297	0.0227296029341094	GBP4
746	Goblet_NS1_Infected_WT_Infected	1.89872456156042e-06	1.43594293844999	1	0.844	0.0413428286034165	IFIT1
747	Goblet_NS1_Infected_WT_Infected	1.94609898126897e-06	-1.0148176407029	1	1	0.0423743592181505	CYB5A
748	Goblet_NS1_Infected_WT_Infected	2.42420515024465e-06	0.740605322541045	1	0.578	0.0527846429414271	PPM1K
749	Goblet_NS1_Infected_WT_Infected	3.31425848710413e-06	0.583585226833727	0.643	0.109	0.0721646642982053	APOBEC3G
750	Goblet_NS1_Infected_WT_Infected	7.17855648855117e-06	0.713029939514318	0.929	0.594	0.156305888981713	OPTN
751	Goblet_NS1_Infected_WT_Infected	8.21609910252869e-06	1.36307115687496	1	1	0.17889734185846	ISG15
752	Goblet_NS1_Infected_WT_Infected	9.20705758895318e-06	1.08791316417986	1	0.891	0.200474471941866	IFI6
753	Goblet_NS1_Infected_WT_Infected	1.22155477639118e-05	0.649295433302767	0.857	0.312	0.265981337011416	PLAUR
754	Goblet_NS1_Infected_WT_Infected	1.45642214689093e-05	0.702071713168722	0.5	0.062	0.317121358264032	IGFBP5
755	Goblet_NS1_Infected_WT_Infected	1.89038324376489e-05	1.35254438445896	1	0.938	0.411612047497366	IFIT3
756	Goblet_NS1_Infected_WT_Infected	2.25391298125393e-05	0.844949291209065	1	1	0.49076701253823	MT2A
757	Goblet_NS1_Infected_WT_Infected	2.59960391829437e-05	0.85477065546621	0.929	0.609	0.566037757169415	CH17-189H20.1
758	Goblet_NS1_Infected_WT_Infected	2.68017161446533e-05	0.692355255758628	1	0.984	0.583580567333681	H3F3B
759	Goblet_NS1_Infected_WT_Infected	2.99363562695278e-05	0.684351274460662	1	0.906	0.651834221412699	MX1
760	Goblet_NS1_Infected_WT_Infected	3.63110770901298e-05	0.640210977088786	1	0.688	0.790637392560486	EPSTI1
761	Goblet_NS1_Infected_WT_Infected	3.87692213195265e-05	-0.723399439041341	0.786	0.984	0.84416102501137	ALDH1A1
762	Goblet_NS1_Infected_WT_Infected	3.91186596766818e-05	0.612762861314207	1	0.75	0.85176969580007	TRIM38
763	Goblet_NS1_Infected_WT_Infected	4.22343393005978e-05	-0.751077215394994	1	0.984	0.919610503931216	DHCR24
764	Goblet_NS1_Infected_WT_Infected	4.40205038116025e-05	1.04313987666353	0.5	0.078	0.958502449993833	IFNL1
765	Goblet_NS1_Infected_WT_Infected	4.71909287736037e-05	-0.906779062988121	0.857	0.969	1	CCND1
766	Goblet_NS1_Infected_WT_Infected	5.2002299769517e-05	0.500453680260198	0.857	0.375	1	ZBTB43
767	Goblet_NS1_Infected_WT_Infected	5.28115939533479e-05	-0.821509406582713	1	1	1	S100P
768	Goblet_NS1_Infected_WT_Infected	6.28332261943138e-05	0.73831538252076	0.929	0.5	1	SAMD9L
769	Goblet_NS1_Infected_WT_Infected	6.92600657795531e-05	0.623599336047184	1	0.766	1	ZNFX1
770	Goblet_NS1_Infected_WT_Infected	7.23371399400216e-05	0.659347227785776	0.929	0.547	1	LAP3
771	Goblet_NS1_Infected_WT_Infected	7.34882014232035e-05	-0.774136409964855	0.929	1	1	CTGF
772	Goblet_NS1_Infected_WT_Infected	8.33887320884525e-05	0.791274838152362	0.786	0.25	1	HRASLS2
773	Goblet_NS1_Infected_WT_Infected	8.64997060583007e-05	0.607718626537931	1	1	1	IFITM3
774	Goblet_NS1_Infected_WT_Infected	8.64997060583007e-05	-0.576710610062318	1	0.984	1	MUC1
775	Goblet_NS1_Infected_WT_Infected	9.13005582134283e-05	-1.48080350720212	1	1	1	SCGB1A1
776	Goblet_NS1_Infected_WT_Infected	9.51803683247071e-05	0.621704579065378	1	0.859	1	SLFN5
777	Goblet_NS1_Infected_WT_Infected	9.72516221353654e-05	0.96441966951042	0.857	0.438	1	OASL
778	Goblet_NS1_Infected_WT_Infected	0.000145408094825838	-0.932443253853426	0.429	0.875	1	BPIFA2
779	Goblet_NS1_Infected_WT_Infected	0.000163438820350649	-0.861372051484704	0.643	0.891	1	TPM1
780	Goblet_NS1_Infected_WT_Infected	0.000172392622576961	0.610620346685002	1	0.984	1	NCOA7
781	Goblet_NS1_Infected_WT_Infected	0.000176734611435652	0.517087479250764	1	0.812	1	STAT1
782	Goblet_NS1_Infected_WT_Infected	0.000200978285212522	-0.513020475223362	0.857	0.953	1	HSP90AB1
783	Goblet_NS1_Infected_WT_Infected	0.000218794175226494	-0.631926036255962	0.214	0.719	1	MESP1
784	Goblet_NS1_Infected_WT_Infected	0.000238731405634616	0.720301240436444	0.929	0.672	1	NT5C3A
785	Goblet_NS1_Infected_WT_Infected	0.000251923851442289	0.513630708530305	1	0.641	1	APOL1
786	Goblet_NS1_Infected_WT_Infected	0.000252153332383837	0.544802915172026	0.571	0.156	1	SOCS1
787	Goblet_NS1_Infected_WT_Infected	0.000259991454425789	-0.510501813368568	0.929	1	1	GNAS
788	Goblet_NS1_Infected_WT_Infected	0.000300265208890653	0.527333067358065	1	0.875	1	LGALS9
789	Goblet_NS1_Infected_WT_Infected	0.000369347831386993	0.809339425992761	1	0.984	1	TNFSF10
790	Goblet_NS1_Infected_WT_Infected	0.000445728729149804	1.03159891311097	0.357	0.047	1	IFNL3
791	Goblet_NS1_Infected_WT_Infected	0.000511319906820343	0.53847464704556	0.786	0.375	1	LMO2
792	Goblet_NS1_Infected_WT_Infected	0.000531570813951465	0.888835011840812	0.857	0.609	1	RSAD2
793	Goblet_NS1_Infected_WT_Infected	0.000591874896291389	0.590701115184843	0.786	0.359	1	IFITM1
794	Goblet_NS1_Infected_WT_Infected	0.000594197093107704	0.671892326267554	0.929	0.797	1	IFI44L
795	Goblet_NS1_Infected_WT_Infected	0.000614073255293692	0.589637514683941	1	0.672	1	UBE2L6
796	Goblet_NS1_Infected_WT_Infected	0.000683825147041832	0.525019382926763	0.929	0.641	1	SAMHD1
797	Goblet_NS1_Infected_WT_Infected	0.000780621911777205	0.616612074208568	0.857	0.703	1	SAMD9
798	Goblet_NS1_Infected_WT_Infected	0.00079953610246059	-0.548266357175746	0.857	0.969	1	RDH10
799	Goblet_NS1_Infected_WT_Infected	0.000834475653095152	0.533043295950356	1	0.75	1	MX2
800	Goblet_NS1_Infected_WT_Infected	0.000835604266173195	-0.614231447966625	0.357	0.859	1	SDC1
801	Goblet_NS1_Infected_WT_Infected	0.000870865940440561	0.647977133735881	1	0.859	1	WARS
802	Goblet_NS1_Infected_WT_Infected	0.000873241384442081	0.559905081684825	0.857	0.906	1	CFLAR
803	Goblet_NS1_Infected_WT_Infected	0.000976845650954049	-0.561198935654864	0.286	0.75	1	GALNT6
804	Goblet_NS1_Infected_WT_Infected	0.00109911689728731	-0.517516738229143	0.357	0.766	1	NQO1
805	Goblet_NS1_Infected_WT_Infected	0.00113512601727562	0.728283236352133	0.286	0.031	1	CCL5
806	Goblet_NS1_Infected_WT_Infected	0.00114980426879775	0.674901385143084	1	0.859	1	SERPINB1
807	Goblet_NS1_Infected_WT_Infected	0.00116896189922989	0.569920949870239	0.857	0.594	1	PSMB9
808	Goblet_NS1_Infected_WT_Infected	0.00117773658541515	0.795754912867975	0.786	0.469	1	BST2
809	Goblet_NS1_Infected_WT_Infected	0.00119597755033383	0.945450521864647	0.571	0.219	1	CXCL11
810	Goblet_NS1_Infected_WT_Infected	0.00122943515638303	0.619555991116771	0.786	0.406	1	FAM46A
811	Goblet_NS1_Infected_WT_Infected	0.00124621634169645	-0.872848973353271	0.429	0.797	1	TFPI2
812	Goblet_NS1_Infected_WT_Infected	0.00143302093537325	0.50205260071733	0.929	0.844	1	PARP14
813	Goblet_NS1_Infected_WT_Infected	0.00144474064375964	0.679624053035337	0.643	0.234	1	IL6
814	Goblet_NS1_Infected_WT_Infected	0.00145516864886028	-0.775706823657269	1	0.984	1	AGR2
815	Goblet_NS1_Infected_WT_Infected	0.00148479078874409	0.731134590383996	0.929	0.766	1	GBP1
816	Goblet_NS1_Infected_WT_Infected	0.00149661840210212	-1.05099703138593	0.143	0.609	1	AQP5
817	Goblet_NS1_Infected_WT_Infected	0.00166417815388505	-0.631482282824884	1	1	1	SAA1
818	Goblet_NS1_Infected_WT_Infected	0.00181278994892367	0.579464989916295	0.786	0.5	1	USP18
819	Goblet_NS1_Infected_WT_Infected	0.00189029929928957	0.664564459453096	0.714	0.359	1	TNFSF13B
820	Goblet_NS1_Infected_WT_Infected	0.00236076574366297	0.760223263248067	1	0.922	1	IFI27
821	Goblet_NS1_Infected_WT_Infected	0.00238145857432201	0.602203148367709	0.929	0.781	1	APOL6
822	Goblet_NS1_Infected_WT_Infected	0.00246705987804093	0.734478028726112	0.714	0.453	1	DDX60L
823	Goblet_NS1_Infected_WT_Infected	0.00258544782998727	-0.658852526059616	0.643	0.891	1	FOSB
824	Goblet_NS1_Infected_WT_Infected	0.00291837992408591	-0.606945685651586	0.714	0.953	1	ALDH1A3
825	Goblet_NS1_Infected_WT_Infected	0.00292483592354793	0.523629778341011	1	0.922	1	IGFBP3
826	Goblet_NS1_Infected_WT_Infected	0.00321118618637504	0.590164208119504	0.714	0.391	1	BBC3
827	Goblet_NS1_Infected_WT_Infected	0.00351765975759477	0.915617309478463	0.857	0.812	1	OAS1
828	Goblet_NS1_Infected_WT_Infected	0.00356218380655112	-0.778177857339851	0.214	0.625	1	PSCA
829	Goblet_NS1_Infected_WT_Infected	0.00356707180758577	0.586830872332714	0.857	0.859	1	PSME2
830	Goblet_NS1_Infected_WT_Infected	0.00365409622302298	-0.504503037097146	0.5	0.953	1	RPS4Y1
831	Goblet_NS1_Infected_WT_Infected	0.00375248855430499	-0.75056752512261	0.357	0.656	1	KRT4
832	Goblet_NS1_Infected_WT_Infected	0.00392645943599794	-0.506539271706118	0.929	1	1	C3
833	Goblet_NS1_Infected_WT_Infected	0.00402500079443135	-0.50267315420343	0.714	0.875	1	FDFT1
834	Goblet_NS1_Infected_WT_Infected	0.00454476369041844	-0.604171341313249	0.5	0.859	1	FASN
835	Goblet_NS1_Infected_WT_Infected	0.00462655557183673	-0.648745336815168	1	0.969	1	CEACAM6
836	Goblet_NS1_Infected_WT_Infected	0.00568195394699268	0.509662459159595	0.5	0.203	1	ADAM17
837	Goblet_NS1_Infected_WT_Infected	0.00569896229672078	0.507399599907892	0.357	0.094	1	CCNA1
838	Goblet_NS1_Infected_WT_Infected	0.00717298124014203	-0.508872447898829	1	1	1	BPIFB1
839	Goblet_NS1_Infected_WT_Infected	0.00735575720079366	0.510967496575077	0.786	0.594	1	IFI16
840	Goblet_NS1_Infected_WT_Infected	0.00790730150270505	-0.530636771238206	0.357	0.766	1	GSTA2
841	Goblet_NS1_Infected_WT_Infected	0.00834889817245207	0.530724873482136	0.786	0.438	1	BIRC3
842	Goblet_NS1_Infected_WT_Infected	0.00908618466358467	0.590706036607082	0.929	0.828	1	CD55
843	Goblet_NS1_Infected_WT_Infected	0.00930774431147059	0.836898438112893	0.786	0.641	1	PMAIP1
844	Goblet_NS1_Infected_WT_Infected	0.0104465381829402	0.676518575815313	0.214	0.031	1	IFNB1
845	Goblet_NS1_Infected_WT_Infected	0.0110361995600062	-0.627624299197594	0.5	0.766	1	RNASE1
846	Goblet_NS1_Infected_WT_Infected	0.0114790608878471	-0.509814712100378	0.429	0.812	1	HMGCS1
847	Goblet_NS1_Infected_WT_Infected	0.0120401804464865	-0.572024115273412	0.714	0.875	1	SCD
848	Goblet_NS1_Infected_WT_Infected	0.0131466030262888	-0.5240509007228	0.429	0.672	1	ALOX15
849	Goblet_NS1_Infected_WT_Infected	0.0134521693272133	0.858096567286211	0.714	0.547	1	IDO1
850	Goblet_NS1_Infected_WT_Infected	0.0135906429060178	0.518371323211058	1	0.906	1	C15orf48
851	Goblet_NS1_Infected_WT_Infected	0.0144224396074754	-0.712079338270649	0.071	0.406	1	CYP2A6
852	Goblet_NS1_Infected_WT_Infected	0.0153558967369986	0.551097914385989	0.857	0.797	1	ID1
853	Goblet_NS1_Infected_WT_Infected	0.015999832731184	0.541985580942865	0.929	0.953	1	DYNLT1
854	Goblet_NS1_Infected_WT_Infected	0.0171779332871714	-0.53716988358364	0.929	0.953	1	GDF15
855	Goblet_NS1_Infected_WT_Infected	0.0184076488092908	0.792568429286102	0.5	0.266	1	MMP13
856	Goblet_NS1_Infected_WT_Infected	0.0216124220700507	0.52570999508419	0.786	0.656	1	PSMA4
857	Goblet_NS1_Infected_WT_Infected	0.0286765145284331	-0.986347612359227	0.929	0.922	1	LYPD2
858	Goblet_NS1_Infected_WT_Infected	0.0377569545266911	-1.19349668867761	0.857	0.922	1	LYNX1
859	Goblet_NS1_Infected_WT_Infected	0.0780552908304365	0.585959796753551	0.714	0.641	1	SOD2
860	Goblet_NS1_Infected_WT_Infected	0.653285581982413	0.561858014794137	1	1	1	S100A2
861	Goblet_NS1_Infected_WT_Infected	0.755697150059385	0.593682394381543	0.643	0.688	1	CCL20
862	Goblet_WT_Bystander_WT_Infected	0.000150834977015196	0.774343189993441	0.284	0.047	1	XIST
863	Goblet_WT_Bystander_WT_Infected	0.014253109748481	0.52991449802514	0.988	0.969	1	S100A9
864	Goblet_WT_Bystander_WT_Infected	0.0373325926101291	-0.668357680516939	0.185	0.312	1	C1orf194
865	Preciliated_NS1_Bystander_NS1_Infected	0.000442627377308035	0.58435772186668	0.72	0.263	1	MYH9
866	Preciliated_NS1_Bystander_NS1_Infected	0.0024330821189946	0.512810226868092	0.72	0.421	1	CTNND1
867	Preciliated_NS1_Bystander_NS1_Infected	0.0300412992491605	0.568295155006042	1	1	1	MALAT1
868	Preciliated_NS1_Bystander_NS1_Infected	0.123071173311568	-0.551684565092447	0.84	0.895	1	HES6
869	Preciliated_NS1_Bystander_NS1_Infected	0.573259480932309	-1.18697241486592	0.96	1	1	SCGB1A1
870	Preciliated_NS1_Bystander_NS1_Infected	0.635466985799471	0.543271440113513	0.92	0.895	1	SOX4
871	Preciliated_NS1_Bystander_NS1_Infected	0.766323923078746	-0.512228117710326	0.44	0.316	1	OMG
872	Preciliated_NS1_Bystander_WT_Bystander	5.42479445541659e-22	1.45385884627772	0.96	0.032	1.18119474472241e-17	RPS4Y1
873	Preciliated_NS1_Bystander_WT_Bystander	2.91237407574892e-16	0.637186671200692	0.72	0.022	6.34140331253569e-12	DDX3Y
874	Preciliated_NS1_Bystander_WT_Bystander	3.3806213810089e-13	1.54581497267882	1	0.344	7.36096499500879e-09	IFIT2
875	Preciliated_NS1_Bystander_WT_Bystander	8.0785698742645e-13	2.45949181427652	1	0.914	1.75902780442235e-08	SCGB3A1
876	Preciliated_NS1_Bystander_WT_Bystander	1.45132029092204e-12	0.878495080386621	0.92	0.226	3.16010480145365e-08	IFI16
877	Preciliated_NS1_Bystander_WT_Bystander	1.86773409781799e-12	1.27833647369021	1	0.409	4.06680422458889e-08	IFIT1
878	Preciliated_NS1_Bystander_WT_Bystander	5.65288571607967e-12	1.35564519705779	0.96	0.355	1.23085933581919e-07	RARRES1
879	Preciliated_NS1_Bystander_WT_Bystander	6.71428633135966e-12	0.998276035018023	0.96	0.29	1.46196870579025e-07	OAS3
880	Preciliated_NS1_Bystander_WT_Bystander	2.1546465283656e-11	-1.29151882973985	0	0.86	4.69152735086327e-07	XIST
881	Preciliated_NS1_Bystander_WT_Bystander	2.66948192430843e-11	1.31474965000351	1	0.849	5.81252994198918e-07	ISG15
882	Preciliated_NS1_Bystander_WT_Bystander	3.7282488715512e-11	0.649454812027399	0.8	0.161	8.11788909291558e-07	REC8
883	Preciliated_NS1_Bystander_WT_Bystander	4.94754742244086e-11	1.02652895903786	1	0.71	1.07727897576227e-06	IFI6
884	Preciliated_NS1_Bystander_WT_Bystander	8.38336794287269e-11	0.763372816394001	1	0.989	1.8253945358811e-06	B2M
885	Preciliated_NS1_Bystander_WT_Bystander	1.5549332111328e-10	0.623994048168038	0.64	0.075	3.38571157392055e-06	PLEKHA4
886	Preciliated_NS1_Bystander_WT_Bystander	2.15124997187783e-10	0.540340070952831	0.56	0.054	4.68413168876678e-06	TGM2
887	Preciliated_NS1_Bystander_WT_Bystander	2.17185497813292e-10	-0.988038546706224	1	1	4.72899702938662e-06	S100A2
888	Preciliated_NS1_Bystander_WT_Bystander	3.41660486807003e-10	0.96376484400781	0.72	0.14	7.43931543973568e-06	C11orf88
889	Preciliated_NS1_Bystander_WT_Bystander	4.08911259734956e-10	1.21653077430178	1	0.452	8.90363376946893e-06	IFIT3
890	Preciliated_NS1_Bystander_WT_Bystander	5.55525618098332e-10	0.838268772457855	1	0.366	1.20960148084731e-05	IFI44L
891	Preciliated_NS1_Bystander_WT_Bystander	8.36063248542321e-10	-0.627287206169755	1	1	1.82044411737605e-05	YWHAZ
892	Preciliated_NS1_Bystander_WT_Bystander	1.15301029100364e-09	0.824350467003992	0.92	0.344	2.51056460763133e-05	OAS1
893	Preciliated_NS1_Bystander_WT_Bystander	1.1796488119947e-09	0.830084672545497	0.96	0.581	2.56856732323725e-05	SLFN5
894	Preciliated_NS1_Bystander_WT_Bystander	1.31870683401195e-09	1.053576315159	1	0.839	2.87135226037762e-05	TNFSF10
895	Preciliated_NS1_Bystander_WT_Bystander	1.38942581426684e-09	0.820649932838636	0.88	0.258	3.02533576798462e-05	NT5C3A
896	Preciliated_NS1_Bystander_WT_Bystander	1.39256137439024e-09	0.861204046292853	1	0.86	3.0321631365973e-05	IFITM3
897	Preciliated_NS1_Bystander_WT_Bystander	1.93703155261943e-09	0.883029611208781	0.96	0.366	4.21769250267355e-05	MX2
898	Preciliated_NS1_Bystander_WT_Bystander	3.08903157028263e-09	0.862949487410719	0.96	0.409	6.7260573411334e-05	OAS2
899	Preciliated_NS1_Bystander_WT_Bystander	6.02421929671094e-09	-0.989668750241904	0.12	0.785	0.000131171350966584	KRT6A
900	Preciliated_NS1_Bystander_WT_Bystander	7.90124002389861e-09	0.632565593150439	0.76	0.204	0.000172041600280368	CXCL10
901	Preciliated_NS1_Bystander_WT_Bystander	8.4795954498859e-09	0.616694245655023	0.56	0.075	0.000184634711325816	CXCL11
902	Preciliated_NS1_Bystander_WT_Bystander	1.06947266567865e-08	0.548483138611765	0.92	0.355	0.000232866978224869	IRF7
903	Preciliated_NS1_Bystander_WT_Bystander	1.51433116199133e-08	0.868630863018955	1	0.774	0.000329730467211992	NUPR1
904	Preciliated_NS1_Bystander_WT_Bystander	1.53801447184825e-08	-0.88631576371404	0.84	1	0.000334887271100237	RAMP1
905	Preciliated_NS1_Bystander_WT_Bystander	1.57189992700523e-08	0.914797595093397	1	0.591	0.00034226549010612	MX1
906	Preciliated_NS1_Bystander_WT_Bystander	1.84411209024623e-08	1.02908256764728	1	0.634	0.000401536966530214	IFI27
907	Preciliated_NS1_Bystander_WT_Bystander	2.22706267472985e-08	0.55899458669099	0.84	0.258	0.000484920626795677	CMPK2
908	Preciliated_NS1_Bystander_WT_Bystander	2.8631807291402e-08	0.710444130172773	0.76	0.215	0.000623428971962986	OASL
909	Preciliated_NS1_Bystander_WT_Bystander	3.05195687418833e-08	0.622476577689781	0.68	0.151	0.000664533089785766	GBP4
910	Preciliated_NS1_Bystander_WT_Bystander	4.28471802187628e-08	0.609843866047328	0.84	0.366	0.000932954502083342	EPSTI1
911	Preciliated_NS1_Bystander_WT_Bystander	8.32170125577779e-08	0.534116596665689	0.88	0.258	0.00181196723143306	RSAD2
912	Preciliated_NS1_Bystander_WT_Bystander	9.09632608233329e-08	0.615726508373692	1	0.452	0.00198063404116725	XAF1
913	Preciliated_NS1_Bystander_WT_Bystander	9.15410657386583e-08	0.554114373358802	0.56	0.097	0.00199321516539355	SOCS1
914	Preciliated_NS1_Bystander_WT_Bystander	1.47645310166627e-07	1.01997764943574	1	0.968	0.00321482898356814	BPIFB1
915	Preciliated_NS1_Bystander_WT_Bystander	1.6329256177337e-07	0.714346414187951	0.88	0.43	0.00355553224005335	UBE2L6
916	Preciliated_NS1_Bystander_WT_Bystander	1.71448742115718e-07	0.763745182326577	1	0.559	0.00373312491082765	PARP14
917	Preciliated_NS1_Bystander_WT_Bystander	2.94780521734786e-07	0.622184396726937	0.88	0.387	0.00641855108025323	TYMP
918	Preciliated_NS1_Bystander_WT_Bystander	3.59177547554997e-07	0.687939385717097	1	0.839	0.0078207319204625	HLA-C
919	Preciliated_NS1_Bystander_WT_Bystander	3.66797323726335e-07	0.620336552699889	0.84	0.376	0.00798664492681722	IFITM2
920	Preciliated_NS1_Bystander_WT_Bystander	3.79189186509217e-07	0.792099844012906	0.88	0.473	0.0082564653470517	ISG20
921	Preciliated_NS1_Bystander_WT_Bystander	4.09588243516499e-07	0.906016280785884	1	1	0.00891837441432826	BPIFA1
922	Preciliated_NS1_Bystander_WT_Bystander	4.14837827884075e-07	0.523443131042219	0.92	0.387	0.00903267886434784	PML
923	Preciliated_NS1_Bystander_WT_Bystander	4.24357479975169e-07	0.655955643454402	1	0.613	0.00923995976897933	EIF2AK2
924	Preciliated_NS1_Bystander_WT_Bystander	4.92765945076779e-07	0.80203648511557	1	0.731	0.0107294856881018	SAA1
925	Preciliated_NS1_Bystander_WT_Bystander	7.08165692050758e-07	-0.657628177576527	0.96	0.978	0.0154195997787132	MAL2
926	Preciliated_NS1_Bystander_WT_Bystander	8.59830333766592e-07	0.585551676078377	0.88	0.409	0.0187219456874338	PARP9
927	Preciliated_NS1_Bystander_WT_Bystander	1.2769327799419e-06	0.887816041248536	0.84	0.333	0.027803934350455	MUC5B
928	Preciliated_NS1_Bystander_WT_Bystander	1.29492675148081e-06	-0.596640545245191	1	1	0.0281957350867432	COX6C
929	Preciliated_NS1_Bystander_WT_Bystander	1.40436470623235e-06	0.544010991420986	0.76	0.29	0.0305786371135031	C19orf66
930	Preciliated_NS1_Bystander_WT_Bystander	1.45055892600199e-06	0.64394709419608	0.24	0	0.0315844700547672	IFNL1
931	Preciliated_NS1_Bystander_WT_Bystander	1.83953988529331e-06	0.749780017022152	0.68	0.237	0.0400541414623766	SERPINB3
932	Preciliated_NS1_Bystander_WT_Bystander	2.34690188605228e-06	-0.62101653850374	0.16	0.667	0.0511014416669024	ADIRF
933	Preciliated_NS1_Bystander_WT_Bystander	2.3618591101025e-06	0.658373297518619	1	0.753	0.0514271202633719	GSN
934	Preciliated_NS1_Bystander_WT_Bystander	2.73926295419526e-06	0.502227509911196	0.72	0.237	0.0596447115646476	DDX60L
935	Preciliated_NS1_Bystander_WT_Bystander	2.74494966982848e-06	-0.608164159529604	0.52	0.871	0.0597685341108454	UBE2V2
936	Preciliated_NS1_Bystander_WT_Bystander	2.90919279847851e-06	0.555870134334899	0.92	0.57	0.063344763994071	APOL1
937	Preciliated_NS1_Bystander_WT_Bystander	4.57511204508953e-06	0.526390574020933	0.72	0.269	0.0996184896697795	ZG16B
938	Preciliated_NS1_Bystander_WT_Bystander	4.91359934542478e-06	0.564369166241104	0.8	0.398	0.106988712147279	IFI44
939	Preciliated_NS1_Bystander_WT_Bystander	5.66340984787917e-06	0.574302273928032	1	0.903	0.123315086027721	NCOA7
940	Preciliated_NS1_Bystander_WT_Bystander	5.95015054177812e-06	0.506199117987356	0.96	0.57	0.129558577896677	ZC3HAV1
941	Preciliated_NS1_Bystander_WT_Bystander	6.85620014068419e-06	-0.663786193461512	0.96	0.978	0.149286901863258	PCM1
942	Preciliated_NS1_Bystander_WT_Bystander	7.43950020227636e-06	0.548700380311435	0.64	0.237	0.161987677404366	DDX60
943	Preciliated_NS1_Bystander_WT_Bystander	7.59750660797951e-06	-0.72634048729981	0.08	0.591	0.165428108882146	KRT13
944	Preciliated_NS1_Bystander_WT_Bystander	8.56484489862044e-06	0.743430993412107	0.96	0.581	0.186490932822561	RNF213
945	Preciliated_NS1_Bystander_WT_Bystander	1.0535963338842e-05	-0.534560147883831	1	1	0.229410065739945	PTGES3
946	Preciliated_NS1_Bystander_WT_Bystander	1.10125217532637e-05	-0.500164709844102	0.8	0.989	0.239786648655563	DAZAP2
947	Preciliated_NS1_Bystander_WT_Bystander	1.20182331765563e-05	0.679781377142294	0.92	0.677	0.261685009186336	TMC5
948	Preciliated_NS1_Bystander_WT_Bystander	1.38230026050154e-05	0.573689764018415	0.8	0.344	0.300982058721606	USP18
949	Preciliated_NS1_Bystander_WT_Bystander	1.61170602675199e-05	0.557730366858885	0.92	0.591	0.350932870264978	HELZ2
950	Preciliated_NS1_Bystander_WT_Bystander	1.63493890002348e-05	0.504794595551985	1	0.677	0.355991596091112	CFLAR
951	Preciliated_NS1_Bystander_WT_Bystander	1.8141333517297e-05	0.628070016935606	0.84	0.538	0.395009396005624	PMAIP1
952	Preciliated_NS1_Bystander_WT_Bystander	2.09611576960143e-05	0.926370368533407	1	1	0.456408247673015	SLPI
953	Preciliated_NS1_Bystander_WT_Bystander	2.41565091968686e-05	0.5528758523022	0.92	0.634	0.525983831252616	WARS
954	Preciliated_NS1_Bystander_WT_Bystander	2.47103098375613e-05	-0.506426840948576	0.24	0.656	0.538042286403059	GPX2
955	Preciliated_NS1_Bystander_WT_Bystander	2.66192057398272e-05	-0.549492161305556	0.8	0.925	0.579606585778998	RB1CC1
956	Preciliated_NS1_Bystander_WT_Bystander	2.91339492077448e-05	-0.643242971369224	0.44	0.839	0.634362610049435	ANLN
957	Preciliated_NS1_Bystander_WT_Bystander	3.0537123699355e-05	1.26823401418307	1	0.914	0.664915331429757	MSMB
958	Preciliated_NS1_Bystander_WT_Bystander	3.24417548855603e-05	0.608813427399916	1	1	0.706386770878189	NEAT1
959	Preciliated_NS1_Bystander_WT_Bystander	3.63250192393222e-05	-0.749786861417362	0.84	0.968	0.790940968917002	HES6
960	Preciliated_NS1_Bystander_WT_Bystander	3.64086812654328e-05	-0.582533539244359	0.56	0.849	0.792762625873533	LAMC2
961	Preciliated_NS1_Bystander_WT_Bystander	3.798632646929e-05	-0.50788259430429	0.96	0.989	0.82711427254232	PABPC1
962	Preciliated_NS1_Bystander_WT_Bystander	3.95775139035928e-05	-0.72984851514279	0.88	0.957	0.86176078773683	CDC20B
963	Preciliated_NS1_Bystander_WT_Bystander	4.16161971390097e-05	0.517852942892238	0.84	0.527	0.906151076504796	IRF1
964	Preciliated_NS1_Bystander_WT_Bystander	4.72964527421601e-05	-0.533768255144699	0.44	0.796	1	TKT
965	Preciliated_NS1_Bystander_WT_Bystander	7.19622182359401e-05	0.766661983122296	0.88	0.591	1	SAMD9
966	Preciliated_NS1_Bystander_WT_Bystander	7.24368982974154e-05	-0.714541912093472	0.56	0.774	1	RANBP9
967	Preciliated_NS1_Bystander_WT_Bystander	7.35113063910714e-05	-0.688865648107996	0.96	1	1	CTGF
968	Preciliated_NS1_Bystander_WT_Bystander	8.52998975828462e-05	0.565514036540728	0.88	0.473	1	XBP1
969	Preciliated_NS1_Bystander_WT_Bystander	8.6954511866812e-05	-0.510918345023824	0.72	0.892	1	RPL22L1
970	Preciliated_NS1_Bystander_WT_Bystander	0.000119733175001842	-0.533857200260034	0.84	0.957	1	TXNRD1
971	Preciliated_NS1_Bystander_WT_Bystander	0.000162538347248968	-0.547608717867937	0.6	0.882	1	INSIG1
972	Preciliated_NS1_Bystander_WT_Bystander	0.000170205499267772	-0.558052621636593	0.44	0.785	1	E2F7
973	Preciliated_NS1_Bystander_WT_Bystander	0.000182688175829197	-0.5891693122505	0.44	0.817	1	USP13
974	Preciliated_NS1_Bystander_WT_Bystander	0.000230579658413143	-0.527271446042316	0.84	0.925	1	SUN1
975	Preciliated_NS1_Bystander_WT_Bystander	0.000269314532198338	0.654023714046433	0.96	0.839	1	MDK
976	Preciliated_NS1_Bystander_WT_Bystander	0.000275193726468115	0.526979682210966	0.92	0.806	1	CFAP126
977	Preciliated_NS1_Bystander_WT_Bystander	0.000283943143491966	0.574721746700668	0.64	0.323	1	CRIP1
978	Preciliated_NS1_Bystander_WT_Bystander	0.000384115560539642	-0.502140403755154	0.44	0.667	1	OTUD6B-AS1
979	Preciliated_NS1_Bystander_WT_Bystander	0.000410746682091697	-0.551370429144788	0.2	0.613	1	ZBTB21
980	Preciliated_NS1_Bystander_WT_Bystander	0.000416902291135565	-0.54946553811665	0.56	0.785	1	RNF6
981	Preciliated_NS1_Bystander_WT_Bystander	0.000520935545983075	0.520938474357162	0.88	0.602	1	GBP1
982	Preciliated_NS1_Bystander_WT_Bystander	0.000549985373623246	-0.525952431045851	0.12	0.473	1	FAM83A
983	Preciliated_NS1_Bystander_WT_Bystander	0.000613974218402151	0.560572964532745	0.64	0.333	1	HIST1H4C
984	Preciliated_NS1_Bystander_WT_Bystander	0.000620059292898171	-0.820444179671837	0.6	0.753	1	CSTA
985	Preciliated_NS1_Bystander_WT_Bystander	0.0007642045629092	-0.52849766530658	0.88	0.978	1	HSPH1
986	Preciliated_NS1_Bystander_WT_Bystander	0.000878796696393639	-0.675037976492761	0.72	0.839	1	PPP1R2
987	Preciliated_NS1_Bystander_WT_Bystander	0.000902688825207348	-0.56668104122422	1	1	1	KRT17
988	Preciliated_NS1_Bystander_WT_Bystander	0.000979708805851693	-0.63455486868855	0.48	0.774	1	KDELC2
989	Preciliated_NS1_Bystander_WT_Bystander	0.00103500063946867	-0.529299875953828	0.16	0.516	1	PARD6G-AS1
990	Preciliated_NS1_Bystander_WT_Bystander	0.00105506701759457	0.770289077799345	0.52	0.194	1	PIP
991	Preciliated_NS1_Bystander_WT_Bystander	0.00110582950287603	-0.501761364304549	0.76	0.925	1	CEP78
992	Preciliated_NS1_Bystander_WT_Bystander	0.0012790437896789	-0.615508550340318	0.92	0.957	1	CDK2AP2
993	Preciliated_NS1_Bystander_WT_Bystander	0.00131790051197544	-0.558550358244433	0.68	0.903	1	AGO2
994	Preciliated_NS1_Bystander_WT_Bystander	0.00183545581500892	-0.92381970835069	0.88	0.86	1	S100P
995	Preciliated_NS1_Bystander_WT_Bystander	0.0022585893239855	0.615023858762686	0.68	0.355	1	NFKBIA
996	Preciliated_NS1_Bystander_WT_Bystander	0.00251241458258644	0.664821537280396	0.68	0.495	1	RRAD
997	Preciliated_NS1_Bystander_WT_Bystander	0.00252123753197587	0.538095604487227	0.96	0.828	1	ODF3B
998	Preciliated_NS1_Bystander_WT_Bystander	0.00344913054238851	0.5451619169871	0.76	0.473	1	GDF15
999	Preciliated_NS1_Bystander_WT_Bystander	0.00459212792605852	-0.672587209681123	0.08	0.376	1	TCHH
1000	Preciliated_NS1_Bystander_WT_Bystander	0.00500987733454629	-0.524383600687336	0.04	0.312	1	SLC7A11
1001	Preciliated_NS1_Bystander_WT_Bystander	0.00541853436508202	-0.519030840203353	0.84	0.903	1	CCNO
1002	Preciliated_NS1_Bystander_WT_Bystander	0.0057577427299896	-0.635990708450186	0.88	0.892	1	SF3B5
1003	Preciliated_NS1_Bystander_WT_Bystander	0.00842906917124483	0.669774718332996	0.72	0.538	1	C15orf48
1004	Preciliated_NS1_Bystander_WT_Bystander	0.00859671338637343	-0.83792406369018	0.88	0.86	1	S100A9
1005	Preciliated_NS1_Bystander_WT_Bystander	0.00925837358770772	-0.540431096648848	0.56	0.71	1	SNAPC1
1006	Preciliated_NS1_Bystander_WT_Bystander	0.0117532772178005	-0.754812726615201	0.16	0.409	1	PSAT1
1007	Preciliated_NS1_Bystander_WT_Bystander	0.0195249153230001	0.676527154951672	0.88	0.925	1	RP11-295M3.4
1008	Preciliated_NS1_Bystander_WT_Bystander	0.0210865619111179	-0.500023399153533	0.16	0.376	1	SLC7A5
1009	Preciliated_NS1_Bystander_WT_Bystander	0.0537478814587567	0.619365619488587	0.72	0.495	1	CXCL8
1010	Preciliated_NS1_Bystander_WT_Bystander	0.126955230540734	-0.744915908309609	0.52	0.559	1	LYPD2
1011	Preciliated_NS1_Bystander_WT_Bystander	0.140258033554515	0.783869060382255	0.92	0.763	1	SOX4
1012	Preciliated_NS1_Bystander_WT_Bystander	0.476002362882319	-0.516218004151197	0.96	0.806	1	SCGB1A1
1013	Preciliated_NS1_Infected_WT_Infected	2.64156710796581e-06	-1.54283821143956	0	0.812	0.0575174822088475	XIST
1014	Preciliated_NS1_Infected_WT_Infected	1.15117585596298e-05	1.36613377473521	0.789	0	0.250657030877379	RPS4Y1
1015	Preciliated_NS1_Infected_WT_Infected	0.000246505977218722	-0.720913874416514	0.105	0.688	1	SPON2
1016	Preciliated_NS1_Infected_WT_Infected	0.000272849311541494	-0.666395234636544	0.053	0.625	1	TCHH
1017	Preciliated_NS1_Infected_WT_Infected	0.000279938808972149	-0.618040688916117	0.368	1	1	AGO2
1018	Preciliated_NS1_Infected_WT_Infected	0.000314449888301538	0.813884784781175	0.789	0.25	1	CRIP1
1019	Preciliated_NS1_Infected_WT_Infected	0.000380675134721262	0.752839898745207	1	1	1	ISG15
1020	Preciliated_NS1_Infected_WT_Infected	0.000528837010498499	0.890793784209143	0.789	0.188	1	ZFP36
1021	Preciliated_NS1_Infected_WT_Infected	0.000599064451561223	-0.599400566889364	0.789	0.938	1	RB1CC1
1022	Preciliated_NS1_Infected_WT_Infected	0.000829163825847794	-0.647271937741148	0.053	0.562	1	UPK1B
1023	Preciliated_NS1_Infected_WT_Infected	0.000884284539734022	-0.511881957515916	0.316	0.75	1	REV3L
1024	Preciliated_NS1_Infected_WT_Infected	0.00103617509233737	-0.668452506617819	0.842	0.938	1	ALDH1A1
1025	Preciliated_NS1_Infected_WT_Infected	0.00106925016017081	-0.521729471528763	0.158	0.688	1	CLDN23
1026	Preciliated_NS1_Infected_WT_Infected	0.00125905268943135	-0.536975925871668	0.368	0.812	1	GCLC
1027	Preciliated_NS1_Infected_WT_Infected	0.00131742248147138	-0.519872540644164	0.474	0.812	1	ADIRF
1028	Preciliated_NS1_Infected_WT_Infected	0.00132400121909171	-1.01228367561927	0.526	0.812	1	CSTA
1029	Preciliated_NS1_Infected_WT_Infected	0.00135880949345185	-0.94972039195132	0.947	1	1	S100P
1030	Preciliated_NS1_Infected_WT_Infected	0.00145139987208929	0.519625066583205	0.737	0.25	1	DYNC2LI1
1031	Preciliated_NS1_Infected_WT_Infected	0.00155385040203801	-0.664638989884738	0.632	0.938	1	ADAM15
1032	Preciliated_NS1_Infected_WT_Infected	0.00188161974767859	-0.511633131793237	0.684	0.938	1	TXNRD1
1033	Preciliated_NS1_Infected_WT_Infected	0.00205444437293198	-0.542596119414384	0.526	0.938	1	ZNF706
1034	Preciliated_NS1_Infected_WT_Infected	0.0022721047864643	0.841048798267526	1	0.938	1	C20orf85
1035	Preciliated_NS1_Infected_WT_Infected	0.00238690862658143	0.569116762219662	1	0.625	1	IFIT1
1036	Preciliated_NS1_Infected_WT_Infected	0.00244488997837722	-0.593598038502549	0.895	1	1	YWHAZ
1037	Preciliated_NS1_Infected_WT_Infected	0.00257369689466247	0.627478800412556	0.895	0.625	1	GBP1
1038	Preciliated_NS1_Infected_WT_Infected	0.00290640307880265	0.947801921774573	1	0.938	1	SCGB3A1
1039	Preciliated_NS1_Infected_WT_Infected	0.0029993879287334	0.552517136839086	1	0.688	1	IFI6
1040	Preciliated_NS1_Infected_WT_Infected	0.0029993879287334	-0.524886612660942	0.789	0.938	1	ATF4
1041	Preciliated_NS1_Infected_WT_Infected	0.00303203179627049	-0.675177422011161	0.895	0.938	1	MAL2
1042	Preciliated_NS1_Infected_WT_Infected	0.0032402934777087	0.657871131055002	0.684	0.188	1	C11orf88
1043	Preciliated_NS1_Infected_WT_Infected	0.0032402934777087	0.554051681276546	0.684	0.188	1	TGM2
1044	Preciliated_NS1_Infected_WT_Infected	0.00327970194996088	0.588383468258357	0.842	0.375	1	CXCL10
1045	Preciliated_NS1_Infected_WT_Infected	0.00371403206872219	-0.771776086553437	0.789	0.938	1	CDC20B
1046	Preciliated_NS1_Infected_WT_Infected	0.00373823128224849	0.688315978054112	1	0.75	1	IFIT3
1047	Preciliated_NS1_Infected_WT_Infected	0.00386864150197558	0.562177036150614	0.895	0.562	1	WBSCR22
1048	Preciliated_NS1_Infected_WT_Infected	0.00403260021803904	0.619806400572737	0.895	0.688	1	PPIL6
1049	Preciliated_NS1_Infected_WT_Infected	0.00407840797811044	-0.610053650774875	0.368	0.75	1	RHOBTB3
1050	Preciliated_NS1_Infected_WT_Infected	0.00416872458748388	-0.547862467891439	0.842	1	1	RAB11FIP1
1051	Preciliated_NS1_Infected_WT_Infected	0.00493525226173401	0.722516788951874	0.789	0.312	1	CCNA1
1052	Preciliated_NS1_Infected_WT_Infected	0.0058408711807629	-0.552397015691547	1	1	1	MALAT1
1053	Preciliated_NS1_Infected_WT_Infected	0.00727645837250428	0.740919991813537	1	1	1	BPIFB1
1054	Preciliated_NS1_Infected_WT_Infected	0.00733057918167778	0.545389133089963	0.895	0.625	1	IRF1
1055	Preciliated_NS1_Infected_WT_Infected	0.00735749760714364	0.594806497216456	0.842	0.562	1	CFAP53
1056	Preciliated_NS1_Infected_WT_Infected	0.00766756294856086	0.527230990554976	1	0.812	1	SMIM22
1057	Preciliated_NS1_Infected_WT_Infected	0.00928936818483497	0.58454925398644	0.895	0.875	1	EFHC1
1058	Preciliated_NS1_Infected_WT_Infected	0.00931374719787526	0.749335749102501	0.737	0.5	1	NFKBIA
1059	Preciliated_NS1_Infected_WT_Infected	0.0093338789911821	0.597699727748346	1	0.875	1	CAPS
1060	Preciliated_NS1_Infected_WT_Infected	0.0132613310032086	0.749442562347985	0.895	0.688	1	RARRES1
1061	Preciliated_NS1_Infected_WT_Infected	0.0134804471276903	-0.642340666776085	0.105	0.5	1	PSAT1
1062	Preciliated_NS1_Infected_WT_Infected	0.0145484261183517	0.514646353182395	0.947	0.625	1	IFIT2
1063	Preciliated_NS1_Infected_WT_Infected	0.0165161063920875	0.549390828698192	0.737	0.375	1	MUC5B
1064	Preciliated_NS1_Infected_WT_Infected	0.0172351407030313	0.590711819780617	0.895	0.625	1	C11orf70
1065	Preciliated_NS1_Infected_WT_Infected	0.0190174994262525	-0.770137226687099	0.632	0.812	1	RDH10
1066	Preciliated_NS1_Infected_WT_Infected	0.0201451291556745	0.620353972644781	0.947	0.688	1	ROPN1L
1067	Preciliated_NS1_Infected_WT_Infected	0.0252024493062869	0.625287296119558	0.895	0.812	1	IFI27
1068	Preciliated_NS1_Infected_WT_Infected	0.0275856533366208	0.55982335611645	0.789	0.562	1	DUSP1
1069	Preciliated_NS1_Infected_WT_Infected	0.035440920244692	0.506806527316714	0.947	0.875	1	ODF3B
1070	Preciliated_NS1_Infected_WT_Infected	0.0383557478588427	0.504390457946497	1	0.75	1	CLU
1071	Preciliated_NS1_Infected_WT_Infected	0.0414174324222384	-0.514153571108844	0.737	1	1	CCNO
1072	Preciliated_NS1_Infected_WT_Infected	0.0415603250045574	-0.524708704817274	0.895	0.875	1	PRSS23
1073	Preciliated_NS1_Infected_WT_Infected	0.0451712544269372	-0.612454473798805	0.105	0.375	1	PI3
1074	Preciliated_NS1_Infected_WT_Infected	0.0482580793396809	-0.739523637587458	0.789	0.875	1	AGR2
1075	Preciliated_NS1_Infected_WT_Infected	0.0508481103074944	-0.525013878205174	0.421	0.625	1	SEPHS1
1076	Preciliated_NS1_Infected_WT_Infected	0.0532921482598522	-0.506911434565026	0.316	0.625	1	ZBTB21
1077	Preciliated_NS1_Infected_WT_Infected	0.0592269290718821	-0.679721563835785	0.526	0.75	1	LYPD2
1078	Preciliated_NS1_Infected_WT_Infected	0.0607537484122721	0.529530763551889	1	0.938	1	NUCB2
1079	Preciliated_NS1_Infected_WT_Infected	0.0649781343375082	-0.630529380223062	0.421	0.75	1	ATP12A
1080	Preciliated_NS1_Infected_WT_Infected	0.0657142283129075	0.795149833609017	1	0.688	1	SCGB1A1
1081	Preciliated_NS1_Infected_WT_Infected	0.0787420440492585	-0.735009614940578	0.474	0.625	1	EIF4EBP1
1082	Preciliated_NS1_Infected_WT_Infected	0.0844575462610984	-0.610962996521734	0.684	0.75	1	DUSP4
1083	Preciliated_NS1_Infected_WT_Infected	0.0877414054073302	0.603283776563735	0.632	0.5	1	CCDC78
1084	Preciliated_NS1_Infected_WT_Infected	0.106889975423183	0.57108658280085	0.842	0.75	1	RP11-295M3.4
1085	Preciliated_NS1_Infected_WT_Infected	0.256899514953334	0.58690912712663	1	1	1	TUBB4B
1086	Preciliated_NS1_Infected_WT_Infected	0.349847819873794	0.514817232205395	1	1	1	MSMB
1087	Preciliated_NS1_Infected_WT_Infected	0.396593749794008	-0.513412718285682	0.842	0.75	1	KRT7
1088	Preciliated_NS1_Infected_WT_Infected	0.418075927151376	0.932226571602926	0.316	0.25	1	OMG
1089	Preciliated_NS1_Infected_WT_Infected	0.518350291145464	-0.931302947775013	0.895	0.938	1	S100A9
1090	Preciliated_NS1_Infected_WT_Infected	0.772639387071689	-0.652290505555725	0.579	0.688	1	CXCL1
1091	Preciliated_WT_Bystander_WT_Infected	0.000132318574928727	0.828643571492601	0.839	0.438	1	ANLN
1092	Preciliated_WT_Bystander_WT_Infected	0.000197019968312428	0.565143993771267	0.914	0.75	1	CCT6A
1093	Preciliated_WT_Bystander_WT_Infected	0.000216499727496813	0.686295565347793	0.989	0.938	1	HSPB1
1094	Preciliated_WT_Bystander_WT_Infected	0.000259339088981603	0.777282698577748	0.925	0.875	1	CDS1
1095	Preciliated_WT_Bystander_WT_Infected	0.000287673970747785	-0.591650511810318	0.989	1	1	B2M
1096	Preciliated_WT_Bystander_WT_Infected	0.000319970714065776	0.652904255110013	0.925	0.688	1	SPAG6
1097	Preciliated_WT_Bystander_WT_Infected	0.000363807153282154	-0.525456354511977	0.645	0.938	1	HLA-E
1098	Preciliated_WT_Bystander_WT_Infected	0.000472723379598211	0.603077665858984	0.903	0.812	1	CCT3
1099	Preciliated_WT_Bystander_WT_Infected	0.000479234406996499	0.651315548566785	0.903	0.75	1	JUN
1100	Preciliated_WT_Bystander_WT_Infected	0.000556559986875766	0.626632554764256	0.925	0.812	1	SUN1
1101	Preciliated_WT_Bystander_WT_Infected	0.000739219857128877	0.659746420291631	0.892	0.625	1	RUVBL2
1102	Preciliated_WT_Bystander_WT_Infected	0.000791959121541566	0.607214572846151	0.839	0.625	1	NEK2
1103	Preciliated_WT_Bystander_WT_Infected	0.000852415577411443	0.513528858346687	0.957	0.938	1	AURKAIP1
1104	Preciliated_WT_Bystander_WT_Infected	0.000870136371443388	0.515459099160372	0.828	0.438	1	PTTG1IP
1105	Preciliated_WT_Bystander_WT_Infected	0.000895451854015716	0.626306847216817	0.731	0.5	1	AHNAK
1106	Preciliated_WT_Bystander_WT_Infected	0.00093298886714976	0.50237799689417	0.935	0.875	1	HIPK1
1107	Preciliated_WT_Bystander_WT_Infected	0.00108893000090377	-0.720490161396157	0.677	1	1	CXCL17
1108	Preciliated_WT_Bystander_WT_Infected	0.00122804112339886	0.983774245477574	1	1	1	TUBB4B
1109	Preciliated_WT_Bystander_WT_Infected	0.0013222581815547	0.783399971881523	0.71	0.312	1	HEATR5A
1110	Preciliated_WT_Bystander_WT_Infected	0.0013296240223528	0.647825543817697	0.839	0.625	1	DNAH12
1111	Preciliated_WT_Bystander_WT_Infected	0.00137352446512932	0.570379504116888	0.914	0.75	1	PEBP1
1112	Preciliated_WT_Bystander_WT_Infected	0.00141233216121283	0.550039268871108	0.763	0.438	1	SPTAN1
1113	Preciliated_WT_Bystander_WT_Infected	0.00148864369365015	0.667694123633778	0.946	0.938	1	ZMYND10
1114	Preciliated_WT_Bystander_WT_Infected	0.00170046789576693	-0.804484164759868	1	1	1	BPIFA1
1115	Preciliated_WT_Bystander_WT_Infected	0.00172672614488882	0.505453874782734	0.903	0.625	1	PLEKHB2
1116	Preciliated_WT_Bystander_WT_Infected	0.00179731495604231	0.520426173297995	0.785	0.5	1	TOP2A
1117	Preciliated_WT_Bystander_WT_Infected	0.00195577468918116	0.769133920438951	0.935	0.688	1	HIST1H1C
1118	Preciliated_WT_Bystander_WT_Infected	0.00198032537965977	0.594598483261936	0.785	0.562	1	CDHR4
1119	Preciliated_WT_Bystander_WT_Infected	0.00220570372043722	0.532136974580158	1	0.938	1	HSP90AB1
1120	Preciliated_WT_Bystander_WT_Infected	0.002363778949575	0.654115855338075	0.667	0.375	1	TCF7
1121	Preciliated_WT_Bystander_WT_Infected	0.0026205711591208	0.574134508834062	0.849	0.688	1	C5orf15
1122	Preciliated_WT_Bystander_WT_Infected	0.00269003946233328	0.719889272279995	1	1	1	HSP90AA1
1123	Preciliated_WT_Bystander_WT_Infected	0.0027563052658366	0.56153724515839	0.914	0.875	1	SQLE
1124	Preciliated_WT_Bystander_WT_Infected	0.00278757419615738	0.57060820380004	0.903	0.812	1	HSPBP1
1125	Preciliated_WT_Bystander_WT_Infected	0.00343866797281623	0.73686628699102	0.914	0.812	1	MUC12
1126	Preciliated_WT_Bystander_WT_Infected	0.00385159184439706	0.507205260035164	0.882	0.688	1	CCT7
1127	Preciliated_WT_Bystander_WT_Infected	0.00386552029363798	0.613945385829938	0.763	0.438	1	B9D2
1128	Preciliated_WT_Bystander_WT_Infected	0.00431531502438242	0.604003783648627	0.667	0.438	1	PLPPR3
1129	Preciliated_WT_Bystander_WT_Infected	0.0044998460877764	0.531305142498335	0.892	0.812	1	HECTD1
1130	Preciliated_WT_Bystander_WT_Infected	0.00455456439892959	0.505458366769593	0.742	0.562	1	PSMD10
1131	Preciliated_WT_Bystander_WT_Infected	0.00515896085132814	0.62185578273996	0.742	0.5	1	CCDC78
1132	Preciliated_WT_Bystander_WT_Infected	0.00590843698939447	0.511208984437938	0.978	0.938	1	HSPH1
1133	Preciliated_WT_Bystander_WT_Infected	0.00622474018350976	0.673616894500761	0.882	0.688	1	ROPN1L
1134	Preciliated_WT_Bystander_WT_Infected	0.0067999874844744	-0.548855588492815	0.258	0.562	1	NT5C3A
1135	Preciliated_WT_Bystander_WT_Infected	0.0068998530065413	0.512721063994652	0.957	0.875	1	EFHC1
1136	Preciliated_WT_Bystander_WT_Infected	0.00787131806878107	0.501697460864369	0.785	0.688	1	RNF6
1137	Preciliated_WT_Bystander_WT_Infected	0.00792478889702475	-0.613766929032219	0.731	0.938	1	SAA1
1138	Preciliated_WT_Bystander_WT_Infected	0.00813575347202866	0.568311896509083	0.753	0.5	1	CCDC17
1139	Preciliated_WT_Bystander_WT_Infected	0.00821126217014562	-1.10608663887884	0.344	0.625	1	IFIT2
1140	Preciliated_WT_Bystander_WT_Infected	0.00933867131554541	0.620156660764288	0.839	0.625	1	PPP1R2
1141	Preciliated_WT_Bystander_WT_Infected	0.00964249566161688	0.543870453170074	0.828	0.812	1	WDR54
1142	Preciliated_WT_Bystander_WT_Infected	0.010056123291878	0.540305418937787	0.774	0.812	1	MAPK15
1143	Preciliated_WT_Bystander_WT_Infected	0.0100679695521691	-0.646288197472741	0.914	1	1	MSMB
1144	Preciliated_WT_Bystander_WT_Infected	0.0108251772089959	0.787998273386985	0.559	0.312	1	MYO10
1145	Preciliated_WT_Bystander_WT_Infected	0.0113968049087235	0.510826112489991	0.968	0.875	1	CCDC74A
1146	Preciliated_WT_Bystander_WT_Infected	0.011996770873678	-0.691213859366109	0.806	0.875	1	AGR2
1147	Preciliated_WT_Bystander_WT_Infected	0.0124419246148978	0.506636346945007	0.839	0.688	1	SAXO2
1148	Preciliated_WT_Bystander_WT_Infected	0.0138246055519272	0.516080316263252	0.968	0.875	1	CAPS
1149	Preciliated_WT_Bystander_WT_Infected	0.0139866683862353	-0.516599247499838	0.473	0.812	1	ISG20
1150	Preciliated_WT_Bystander_WT_Infected	0.0154477390877434	-0.60313595040923	0.538	0.812	1	PMAIP1
1151	Preciliated_WT_Bystander_WT_Infected	0.0179441871699776	0.52351275089645	0.677	0.5	1	ZNF487
1152	Preciliated_WT_Bystander_WT_Infected	0.0232096104703114	-0.610891854623735	0.452	0.75	1	IFIT3
1153	Preciliated_WT_Bystander_WT_Infected	0.0234114318438063	0.672624034874799	0.871	0.938	1	TUBA1A
1154	Preciliated_WT_Bystander_WT_Infected	0.0283754741589707	-0.509786820665814	0.409	0.625	1	IFIT1
1155	Preciliated_WT_Bystander_WT_Infected	0.0407152542440406	0.62604142612748	0.763	0.5	1	RP11-356K23.1
1156	Preciliated_WT_Bystander_WT_Infected	0.0419962438276362	-0.561732736626686	1	1	1	WFDC2
1157	Preciliated_WT_Bystander_WT_Infected	0.0426488139457415	-0.553934217576465	0.849	1	1	ISG15
1158	Preciliated_WT_Bystander_WT_Infected	0.0446570729745774	-0.505805873729986	1	1	1	SLPI
1159	Preciliated_WT_Bystander_WT_Infected	0.0469384602890678	0.549616967855587	0.699	0.625	1	SNTN
1160	Preciliated_WT_Bystander_WT_Infected	0.0479998970543704	0.516933943934305	0.71	0.688	1	RSPH9
1161	Preciliated_WT_Bystander_WT_Infected	0.0487161292270008	0.500109020712815	0.57	0.438	1	DST
1162	Preciliated_WT_Bystander_WT_Infected	0.0503427188361786	0.556498549584262	0.914	0.938	1	C20orf85
1163	Preciliated_WT_Bystander_WT_Infected	0.0520103232725556	0.514745668875912	0.871	0.688	1	AKR7A2
1164	Preciliated_WT_Bystander_WT_Infected	0.0531560748044471	-0.684970471679246	0.387	0.688	1	CXCL1
1165	Preciliated_WT_Bystander_WT_Infected	0.0539367874918801	0.629256607801423	0.839	0.75	1	HSPA1A
1166	Preciliated_WT_Bystander_WT_Infected	0.0624864146340835	-1.11289270000523	0.914	0.938	1	SCGB3A1
1167	Preciliated_WT_Bystander_WT_Infected	0.0824073654325734	0.768244480726304	0.581	0.438	1	EVL
1168	Preciliated_WT_Bystander_WT_Infected	0.132222094470629	-0.519853462549694	0.495	0.688	1	CXCL8
1169	Preciliated_WT_Bystander_WT_Infected	0.160031597988079	-0.533220409285933	0.774	1	1	NUPR1
1170	Preciliated_WT_Bystander_WT_Infected	0.195960952803336	-0.67644209014754	0.731	0.938	1	VMO1
1171	Preciliated_WT_Bystander_WT_Infected	0.292397684837533	0.544283309187378	0.538	0.5	1	TMEM190
1172	Secretory_NS1_Bystander_NS1_Infected	3.11221627749937e-222	0.658826404175633	1	0.994	6.77653972262712e-218	RPLP0
1173	Secretory_NS1_Bystander_NS1_Infected	7.74710482016174e-208	0.556244140099994	1	1	1.68685460354202e-203	EEF1A1
1174	Secretory_NS1_Bystander_NS1_Infected	3.72097143866821e-201	0.604741540966253	0.998	0.912	8.10204321055615e-197	EEF2
1175	Secretory_NS1_Bystander_NS1_Infected	4.17674545943734e-201	0.5743941544949	1	1	9.09444556337887e-197	RPL10
1176	Secretory_NS1_Bystander_NS1_Infected	2.41667266311302e-199	0.521123220197757	1	0.995	5.26206305666229e-195	RPS9
1177	Secretory_NS1_Bystander_NS1_Infected	5.23618474203549e-198	0.532969040770694	1	1	1.14012686573081e-193	RPL8
1178	Secretory_NS1_Bystander_NS1_Infected	1.67908316063414e-187	0.547869199882836	1	1	3.65603567396478e-183	RPL3
1179	Secretory_NS1_Bystander_NS1_Infected	1.28232756444558e-174	0.565410471926999	1	0.983	2.79214003882381e-170	ACTG1
1180	Secretory_NS1_Bystander_NS1_Infected	1.02588721591805e-154	0.557662341802026	0.997	0.957	2.23376682393996e-150	SLC25A6
1181	Secretory_NS1_Bystander_NS1_Infected	8.22895906150035e-154	0.634381987757137	1	0.992	1.79177354605109e-149	KRT19
1182	Secretory_NS1_Bystander_NS1_Infected	1.49413916779405e-151	0.545750449149089	0.987	0.817	3.25333862395476e-147	ARPC1B
1183	Secretory_NS1_Bystander_NS1_Infected	5.02028850623172e-146	0.597807348428723	0.98	0.82	1.09311761934689e-141	SLC25A5
1184	Secretory_NS1_Bystander_NS1_Infected	1.27303101020034e-145	0.50211926067977	0.987	0.778	2.77189772161021e-141	KTN1
1185	Secretory_NS1_Bystander_NS1_Infected	1.12198165981179e-132	0.502069618950412	0.998	0.924	2.44300286607419e-128	CTSD
1186	Secretory_NS1_Bystander_NS1_Infected	5.59556755042186e-130	0.505155382610858	0.993	0.909	1.21837887842886e-125	NPM1
1187	Secretory_NS1_Bystander_NS1_Infected	5.38791431854593e-122	-1.28999937116603	0.063	0.389	1.17316446372019e-117	IFNL2
1188	Secretory_NS1_Bystander_NS1_Infected	1.94982933030959e-114	-1.33818896159915	0.062	0.373	4.2455583838161e-110	IFNL3
1189	Secretory_NS1_Bystander_NS1_Infected	8.12210438659637e-113	0.527250157334649	0.872	0.561	1.76850700913749e-108	INSR
1190	Secretory_NS1_Bystander_NS1_Infected	9.73375814445367e-106	0.519432327035597	0.982	0.833	2.11942849837334e-101	GSN
1191	Secretory_NS1_Bystander_NS1_Infected	1.33915629468945e-103	0.507532528609868	1	1	2.9158789160568e-99	NEAT1
1192	Secretory_NS1_Bystander_NS1_Infected	2.08353304331531e-103	0.541833474849091	0.968	0.816	4.53668484851476e-99	C3
1193	Secretory_NS1_Bystander_NS1_Infected	3.15329234012429e-99	0.616468312724065	0.965	0.839	6.86597874138662e-95	ALDH1A3
1194	Secretory_NS1_Bystander_NS1_Infected	4.87243358871049e-85	-1.5123470424483	0.235	0.535	1.06092368960582e-80	IFNL1
1195	Secretory_NS1_Bystander_NS1_Infected	1.68794049152993e-73	0.538767330986984	0.998	0.964	3.67532162625728e-69	IGFBP3
1196	Secretory_NS1_Bystander_NS1_Infected	4.04399419846667e-73	0.547313238922948	0.966	0.912	8.80539296774133e-69	CLU
1197	Secretory_NS1_Bystander_NS1_Infected	3.08677628549815e-68	-0.679606376552501	0.801	0.891	6.72114668404367e-64	ZC3HAV1
1198	Secretory_NS1_Bystander_NS1_Infected	4.16677145895469e-67	-0.801761425553385	0.039	0.238	9.07272817472794e-63	IFNB1
1199	Secretory_NS1_Bystander_NS1_Infected	9.36842749888285e-58	-0.759046016009406	0.898	0.939	2.03988140360675e-53	PMAIP1
1200	Secretory_NS1_Bystander_NS1_Infected	5.97605271025462e-56	-1.4673350214213	0.16	0.387	1.30122571713084e-51	CCL5
1201	Secretory_NS1_Bystander_NS1_Infected	1.61187139956027e-45	-0.565649648647339	0.996	0.997	3.50968878540252e-41	MSMB
1202	Secretory_NS1_Bystander_NS1_Infected	3.47725468762037e-43	-0.52732446323626	0.545	0.729	7.57137435682459e-39	SOCS1
1203	Secretory_NS1_Bystander_NS1_Infected	3.7330256004892e-36	0.709026100223893	0.82	0.753	8.12828994250518e-32	MUC5B
1204	Secretory_NS1_Bystander_WT_Bystander	0	1.84187456181959	0.915	0.315	0	CXCL10
1205	Secretory_NS1_Bystander_WT_Bystander	0	1.5700410867899	0.995	0.575	0	IFIT1
1206	Secretory_NS1_Bystander_WT_Bystander	0	1.485195290973	1	0.899	0	NUPR1
1207	Secretory_NS1_Bystander_WT_Bystander	0	1.46014412941637	0.991	0.579	0	IFIT2
1208	Secretory_NS1_Bystander_WT_Bystander	0	1.33042415135433	0.997	0.676	0	IFIT3
1209	Secretory_NS1_Bystander_WT_Bystander	1.17932874930732e-296	1.31016414867356	1	0.951	2.56787041874177e-292	ISG15
1210	Secretory_NS1_Bystander_WT_Bystander	3.79691678163709e-287	1.09932553982776	0.996	0.7	8.26740660033661e-283	IFI6
1211	Secretory_NS1_Bystander_WT_Bystander	7.89778127402607e-282	0.762893647173403	0.977	0.615	1.71966289460644e-277	EPSTI1
1212	Secretory_NS1_Bystander_WT_Bystander	9.38657066233252e-281	-0.793062134957403	0.161	0.738	2.04383189601628e-276	UPK1B
1213	Secretory_NS1_Bystander_WT_Bystander	1.70602624624949e-276	0.966478137027805	0.92	0.366	3.71470154858365e-272	OASL
1214	Secretory_NS1_Bystander_WT_Bystander	1.51615750408517e-271	0.983464998728155	0.981	0.635	3.30128134939506e-267	OAS1
1215	Secretory_NS1_Bystander_WT_Bystander	4.05526267691373e-266	0.744194884546085	1	0.998	8.82992895271195e-262	IFITM3
1216	Secretory_NS1_Bystander_WT_Bystander	3.46826769535423e-265	0.877495055304986	0.994	0.676	7.55180607986429e-261	MX1
1217	Secretory_NS1_Bystander_WT_Bystander	3.12372855797201e-264	0.846502205005222	0.989	0.566	6.80160656212825e-260	IFI44L
1218	Secretory_NS1_Bystander_WT_Bystander	7.81733270077643e-264	1.00151705550629	0.999	0.951	1.70214602226706e-259	TNFSF10
1219	Secretory_NS1_Bystander_WT_Bystander	4.11815142709862e-258	0.991424075846798	0.978	0.64	8.96686291736454e-254	WARS
1220	Secretory_NS1_Bystander_WT_Bystander	1.82294929028368e-257	1.15717496634151	0.747	0.129	3.96928978466368e-253	CXCL11
1221	Secretory_NS1_Bystander_WT_Bystander	8.13722058849512e-244	0.863005714177873	0.952	0.631	1.77179841093893e-239	NT5C3A
1222	Secretory_NS1_Bystander_WT_Bystander	1.62291604723909e-236	0.753376202460872	0.983	0.79	3.5337374012584e-232	IFITM2
1223	Secretory_NS1_Bystander_WT_Bystander	2.55722983291656e-232	0.808062569484335	0.91	0.446	5.56811223819252e-228	SAMD9L
1224	Secretory_NS1_Bystander_WT_Bystander	2.88336799835437e-232	0.942085313509602	0.822	0.317	6.2782454796168e-228	GBP4
1225	Secretory_NS1_Bystander_WT_Bystander	3.25436243600795e-231	0.748466228687328	0.978	0.569	7.0860487681637e-227	MX2
1226	Secretory_NS1_Bystander_WT_Bystander	3.17504892678638e-228	0.824896538988793	0.908	0.38	6.91335153318466e-224	RSAD2
1227	Secretory_NS1_Bystander_WT_Bystander	3.58569914081234e-226	0.726400171680131	0.964	0.579	7.80750130920479e-222	OAS3
1228	Secretory_NS1_Bystander_WT_Bystander	9.05713961185113e-221	0.667230561947792	0.958	0.542	1.97210157908447e-216	OAS2
1229	Secretory_NS1_Bystander_WT_Bystander	1.56651905665665e-220	0.685183268412109	0.89	0.406	3.41093859396418e-216	PPM1K
1230	Secretory_NS1_Bystander_WT_Bystander	1.63586938028351e-219	0.6334157616523	0.953	0.56	3.56194198862932e-215	IRF7
1231	Secretory_NS1_Bystander_WT_Bystander	2.34370924402576e-218	0.923306015815868	0.752	0.198	5.10319250794168e-214	TNFSF13B
1232	Secretory_NS1_Bystander_WT_Bystander	6.23246269623316e-218	0.617135871444577	0.978	0.669	1.35705642747781e-213	HELZ2
1233	Secretory_NS1_Bystander_WT_Bystander	1.02829189779366e-217	0.666295257081835	0.987	0.773	2.23900277825593e-213	STAT1
1234	Secretory_NS1_Bystander_WT_Bystander	1.52647857281731e-216	0.620037262931187	0.941	0.539	3.3237544444524e-212	HERC6
1235	Secretory_NS1_Bystander_WT_Bystander	4.58541257749197e-213	0.732260251262706	0.965	0.688	9.98427734623101e-209	GBP1
1236	Secretory_NS1_Bystander_WT_Bystander	1.73737173288733e-207	0.60475368734608	0.889	0.421	3.78295321118887e-203	USP18
1237	Secretory_NS1_Bystander_WT_Bystander	9.47783344632088e-206	0.840950016219638	0.972	0.767	2.06370345460191e-201	ISG20
1238	Secretory_NS1_Bystander_WT_Bystander	1.94124480266125e-200	0.564192113873992	0.982	0.753	4.22686643331461e-196	PARP14
1239	Secretory_NS1_Bystander_WT_Bystander	2.62270988550802e-200	0.624480844059545	0.705	0.159	5.71068850470515e-196	GMPR
1240	Secretory_NS1_Bystander_WT_Bystander	3.86172401941528e-199	0.610784463593567	0.833	0.331	8.40851787987484e-195	DDX58
1241	Secretory_NS1_Bystander_WT_Bystander	4.89949405231845e-194	0.693283954436397	0.996	0.92	1.06681583495182e-189	RNF213
1242	Secretory_NS1_Bystander_WT_Bystander	1.63111017819824e-193	0.598283027433752	0.846	0.373	3.55157930200886e-189	DDX60L
1243	Secretory_NS1_Bystander_WT_Bystander	1.01728809793318e-192	0.707283624171041	0.878	0.435	2.2150431044397e-188	BST2
1244	Secretory_NS1_Bystander_WT_Bystander	2.65511183325964e-192	0.550832838394001	0.91	0.429	5.78124050573953e-188	CMPK2
1245	Secretory_NS1_Bystander_WT_Bystander	4.50653933438419e-192	0.57703766788415	0.96	0.568	9.81253874668813e-188	XAF1
1246	Secretory_NS1_Bystander_WT_Bystander	7.31874022007446e-192	0.518042570042386	0.968	0.626	1.59358249551901e-187	IFI44
1247	Secretory_NS1_Bystander_WT_Bystander	2.45536694573695e-191	0.620291319441045	0.961	0.723	5.34631598764763e-187	UBE2L6
1248	Secretory_NS1_Bystander_WT_Bystander	3.69514171200436e-189	0.799047601008136	0.954	0.667	8.0458015637183e-185	SAMD9
1249	Secretory_NS1_Bystander_WT_Bystander	4.8833937624908e-185	0.525638879221071	0.938	0.603	1.06331015784475e-180	C19orf66
1250	Secretory_NS1_Bystander_WT_Bystander	2.38522798770933e-184	0.606699653333307	0.867	0.432	5.1935954204383e-180	IFI35
1251	Secretory_NS1_Bystander_WT_Bystander	3.39881896018991e-182	0.61284383588686	0.918	0.575	7.40058840391751e-178	TAP1
1252	Secretory_NS1_Bystander_WT_Bystander	2.11563593065169e-181	0.513005442665577	0.8	0.263	4.60658567540099e-177	HERC5
1253	Secretory_NS1_Bystander_WT_Bystander	5.04351405831606e-179	0.543928202269477	0.774	0.284	1.09817475105774e-174	IFIH1
1254	Secretory_NS1_Bystander_WT_Bystander	1.1110619316952e-177	0.518385382697846	0.881	0.553	2.41922625007312e-173	TCF4
1255	Secretory_NS1_Bystander_WT_Bystander	1.23091907024543e-176	0.93237423046209	0.977	0.656	2.6802031835524e-172	IFI27
1256	Secretory_NS1_Bystander_WT_Bystander	3.30583024622256e-174	0.545931873057787	0.919	0.549	7.19811477812501e-170	IFI16
1257	Secretory_NS1_Bystander_WT_Bystander	9.76812543568483e-174	0.561286279059602	0.823	0.381	2.12691163236601e-169	IFITM1
1258	Secretory_NS1_Bystander_WT_Bystander	1.91246836171256e-172	1.33187410619378	1	0.977	4.16420861079292e-168	SCGB3A1
1259	Secretory_NS1_Bystander_WT_Bystander	6.26008919167306e-172	0.616517012082194	0.948	0.71	1.36307182059489e-167	IRF1
1260	Secretory_NS1_Bystander_WT_Bystander	2.56225899594572e-171	0.552252335607031	0.764	0.32	5.57906273777222e-167	LMO2
1261	Secretory_NS1_Bystander_WT_Bystander	2.06121619319479e-170	0.533679142142114	0.915	0.6	4.48809213906233e-166	STAT2
1262	Secretory_NS1_Bystander_WT_Bystander	7.51027904743067e-169	0.512617828399408	0.988	0.918	1.63528815978755e-164	HLA-E
1263	Secretory_NS1_Bystander_WT_Bystander	7.54016014544554e-167	0.520770219266811	0.941	0.675	1.64179447006931e-162	ZNFX1
1264	Secretory_NS1_Bystander_WT_Bystander	1.75324844573393e-166	-0.934779334447784	0.224	0.646	3.81752316574106e-162	PSCA
1265	Secretory_NS1_Bystander_WT_Bystander	7.35850235675755e-166	0.805993570875609	0.984	0.771	1.60224030316039e-161	RARRES1
1266	Secretory_NS1_Bystander_WT_Bystander	6.08839048210541e-161	0.733260762511219	0.815	0.401	1.32568614357363e-156	IDO1
1267	Secretory_NS1_Bystander_WT_Bystander	9.28554698096535e-160	0.554274529456093	0.862	0.519	2.02183499963539e-155	LAP3
1268	Secretory_NS1_Bystander_WT_Bystander	4.43604322356873e-158	0.513255281185492	0.815	0.396	9.65904051499855e-154	DDX60
1269	Secretory_NS1_Bystander_WT_Bystander	1.46509689268558e-149	0.564892589206613	0.998	0.949	3.19010197413359e-145	MDK
1270	Secretory_NS1_Bystander_WT_Bystander	2.07550389970727e-147	0.812571304284104	1	1	4.5192021912226e-143	SLPI
1271	Secretory_NS1_Bystander_WT_Bystander	4.85812300420564e-143	0.684255811210704	0.873	0.6	1.05780770293574e-138	TXNIP
1272	Secretory_NS1_Bystander_WT_Bystander	1.77305539364158e-142	0.509568839529561	0.922	0.716	3.86065081411518e-138	OPTN
1273	Secretory_NS1_Bystander_WT_Bystander	1.03923466170709e-138	0.806487208777688	0.674	0.247	2.26282955240103e-134	MMP13
1274	Secretory_NS1_Bystander_WT_Bystander	4.80676344592777e-129	-0.944064298061681	0.533	0.817	1.04662467271631e-124	CSTA
1275	Secretory_NS1_Bystander_WT_Bystander	7.2584630145842e-128	-0.647923283290352	0.498	0.804	1.58045773679556e-123	EIF4EBP1
1276	Secretory_NS1_Bystander_WT_Bystander	3.52384257406084e-125	-0.573654495432475	0.169	0.534	7.67281482076007e-121	CEACAM5
1277	Secretory_NS1_Bystander_WT_Bystander	3.74920731320654e-124	0.757475758474485	0.579	0.17	8.16352400377592e-120	IL6
1278	Secretory_NS1_Bystander_WT_Bystander	2.13227175795033e-123	0.688081515275978	0.894	0.548	4.64280852576105e-119	TGM2
1279	Secretory_NS1_Bystander_WT_Bystander	1.24086789283697e-120	0.548735669355978	0.819	0.511	2.70186574986323e-116	APOL2
1280	Secretory_NS1_Bystander_WT_Bystander	1.14191998865536e-119	0.579392607813945	0.462	0.079	2.48641658329818e-115	DUOXA2
1281	Secretory_NS1_Bystander_WT_Bystander	1.43255368409064e-118	-0.60957186352169	0.978	0.998	3.11924239173895e-114	HSPB1
1282	Secretory_NS1_Bystander_WT_Bystander	3.50110545618279e-118	0.576870920196009	0.587	0.21	7.62330702029241e-114	HRASLS2
1283	Secretory_NS1_Bystander_WT_Bystander	4.11412136420835e-115	0.537479927666037	1	1	8.95808785842726e-111	MT2A
1284	Secretory_NS1_Bystander_WT_Bystander	6.16845736633673e-113	0.510007350987711	0.974	0.849	1.34311990694616e-108	KRT23
1285	Secretory_NS1_Bystander_WT_Bystander	4.71131956059261e-108	0.846862001428129	0.82	0.502	1.02584272112344e-103	MUC5B
1286	Secretory_NS1_Bystander_WT_Bystander	2.91973563619145e-101	-0.507279997520411	0.897	0.963	6.35743237424327e-97	RAB11FIP1
1287	Secretory_NS1_Bystander_WT_Bystander	2.59137239696682e-100	0.609378871868642	0.686	0.355	5.64245425715555e-96	PIP
1288	Secretory_NS1_Bystander_WT_Bystander	5.16227728518591e-99	0.601824162475137	0.935	0.781	1.12403425607638e-94	APOL1
1289	Secretory_NS1_Bystander_WT_Bystander	8.59219435695769e-98	0.519118802441562	0.993	0.971	1.87086439928397e-93	SERPINB1
1290	Secretory_NS1_Bystander_WT_Bystander	4.09672300938999e-95	-0.61429071061479	0.983	0.982	8.92020468064575e-91	S100P
1291	Secretory_NS1_Bystander_WT_Bystander	7.95808016322339e-94	0.573670717181616	0.966	0.857	1.73279237474026e-89	CLU
1292	Secretory_NS1_Bystander_WT_Bystander	8.36967049307124e-91	-0.6070836003677	0.678	0.869	1.82241205316133e-86	RDH10
1293	Secretory_NS1_Bystander_WT_Bystander	2.10803476083759e-90	-0.663860406965867	0.133	0.422	4.59003488824777e-86	STATH
1294	Secretory_NS1_Bystander_WT_Bystander	5.73705758541767e-87	0.794117374308891	0.999	0.994	1.24918691864884e-82	BPIFA1
1295	Secretory_NS1_Bystander_WT_Bystander	1.23116044414837e-79	0.594713930515047	0.615	0.314	2.68072875108866e-75	CAPN13
1296	Secretory_NS1_Bystander_WT_Bystander	6.83343112212274e-74	0.596289734302447	0.68	0.433	1.487911292531e-69	PTHLH
1297	Secretory_NS1_Bystander_WT_Bystander	6.78305442198155e-71	-0.601501453674583	0.531	0.728	1.47694226984226e-66	ADIRF
1298	Secretory_NS1_Bystander_WT_Bystander	2.71158894185414e-68	-0.856151770938912	0.336	0.575	5.90421376199321e-64	KRT4
1299	Secretory_NS1_Bystander_WT_Bystander	1.19939826957882e-66	-0.505236401146321	0.78	0.874	2.61156979218092e-62	FAM83A
1300	Secretory_NS1_Bystander_WT_Bystander	3.63239444297382e-66	-0.523900471983934	0.309	0.552	7.90917566013118e-62	ATP12A
1301	Secretory_NS1_Bystander_WT_Bystander	1.03436035066833e-65	-0.718697248800446	0.568	0.77	2.25221622754522e-61	KRT6A
1302	Secretory_NS1_Bystander_WT_Bystander	4.11064379604117e-62	-0.819430605991389	0.43	0.671	8.95051580150005e-58	KRT13
1303	Secretory_NS1_Bystander_WT_Bystander	3.21211744079749e-58	0.537345648655407	0.507	0.235	6.99406451559244e-54	PLAT
1304	Secretory_NS1_Bystander_WT_Bystander	1.42695897017352e-54	0.661261489818215	0.987	0.948	3.10706046165582e-50	BPIFB1
1305	Secretory_NS1_Bystander_WT_Bystander	4.14561948271081e-39	0.505864184118281	0.996	0.976	9.02667186165451e-35	MSMB
1306	Secretory_NS1_Bystander_WT_Bystander	1.16461100079984e-36	-0.513307846705273	1	1	2.53582399314157e-32	FTH1
1307	Secretory_NS1_Bystander_WT_Bystander	3.29654059451437e-27	0.689029078631506	0.39	0.233	7.17788749049558e-23	IGFBP5
1308	Secretory_NS1_Infected_WT_Infected	2.79632395247161e-159	1.14281933715101	0.996	0.832	6.08871577411168e-155	IFIT2
1309	Secretory_NS1_Infected_WT_Infected	8.9326988450736e-158	1.56642687681494	0.966	0.552	1.94500584652633e-153	CXCL10
1310	Secretory_NS1_Infected_WT_Infected	6.20429772426363e-157	1.17761287542272	1	0.915	1.35092378648116e-152	NUPR1
1311	Secretory_NS1_Infected_WT_Infected	5.56176926909171e-150	1.13670357735631	0.819	0.236	1.21101964065203e-145	CXCL11
1312	Secretory_NS1_Infected_WT_Infected	4.47651866658851e-132	1.15797883412982	0.992	0.786	9.74717174462983e-128	IFIT1
1313	Secretory_NS1_Infected_WT_Infected	1.25177565469929e-128	0.98034867390522	0.928	0.583	2.72561631054223e-124	OASL
1314	Secretory_NS1_Infected_WT_Infected	2.39700995826621e-128	0.970373644759304	1	0.986	5.21924948312885e-124	ISG15
1315	Secretory_NS1_Infected_WT_Infected	4.65035216552301e-128	0.878559945004967	0.995	0.906	1.01256768052098e-123	IFIT3
1316	Secretory_NS1_Infected_WT_Infected	2.39812765699002e-114	0.892540912001337	0.729	0.221	5.22168316033008e-110	SOCS1
1317	Secretory_NS1_Infected_WT_Infected	6.37421925107904e-111	0.887998786455864	0.817	0.418	1.38792249972995e-106	GBP4
1318	Secretory_NS1_Infected_WT_Infected	3.31244791510482e-109	0.792421376822775	0.935	0.596	7.21252409034924e-105	RSAD2
1319	Secretory_NS1_Infected_WT_Infected	9.21434427077191e-100	0.940347770645015	0.939	0.696	2.00633132151788e-95	PMAIP1
1320	Secretory_NS1_Infected_WT_Infected	2.5506703450538e-96	1.40355522702328	0.535	0.081	5.55382960932013e-92	IFNL1
1321	Secretory_NS1_Infected_WT_Infected	2.29720105681814e-95	0.716456577988636	0.996	0.961	5.00192558111582e-91	TNFSF10
1322	Secretory_NS1_Infected_WT_Infected	5.93615578599576e-95	0.741630315712852	0.964	0.712	1.29253856084272e-90	WARS
1323	Secretory_NS1_Infected_WT_Infected	6.9269009709411e-94	0.813872839214962	0.721	0.294	1.50826341741271e-89	MMP13
1324	Secretory_NS1_Infected_WT_Infected	5.52270530142225e-91	0.660606522214037	0.673	0.217	1.20251385233168e-86	HRASLS2
1325	Secretory_NS1_Infected_WT_Infected	9.16574318570748e-91	-0.766324923273131	0.773	0.967	1.99574892125595e-86	CTGF
1326	Secretory_NS1_Infected_WT_Infected	1.24601347234782e-86	0.638650388227755	0.995	0.863	2.71306973469014e-82	IFI6
1327	Secretory_NS1_Infected_WT_Infected	9.90545307353653e-82	0.699559662421712	0.754	0.353	2.15681335223184e-77	TNFSF13B
1328	Secretory_NS1_Infected_WT_Infected	1.84984881741669e-80	0.749297996376185	0.842	0.527	4.02786081504309e-76	IDO1
1329	Secretory_NS1_Infected_WT_Infected	7.08900740077809e-79	0.547049685966563	0.952	0.731	1.54356047144542e-74	NT5C3A
1330	Secretory_NS1_Infected_WT_Infected	4.50928292874279e-77	1.23480487504125	0.389	0.028	9.81851264904454e-73	IFNL2
1331	Secretory_NS1_Infected_WT_Infected	6.53134149900489e-76	0.623806750946943	0.95	0.786	1.42213429799332e-71	OAS1
1332	Secretory_NS1_Infected_WT_Infected	3.86231884802363e-75	0.524116208326718	0.977	0.828	8.40981305968666e-71	MX1
1333	Secretory_NS1_Infected_WT_Infected	8.18700881440137e-75	0.6623934214446	0.94	0.76	1.78263929924776e-70	ISG20
1334	Secretory_NS1_Infected_WT_Infected	4.17461840336002e-69	1.22518403155047	0.373	0.036	9.0898141114761e-65	IFNL3
1335	Secretory_NS1_Infected_WT_Infected	2.2804937928142e-68	0.646316312415548	0.867	0.585	4.96554718447365e-64	APOL1
1336	Secretory_NS1_Infected_WT_Infected	2.01076524376359e-67	1.37551996545041	0.387	0.048	4.37824024177085e-63	CCL5
1337	Secretory_NS1_Infected_WT_Infected	6.321665816941e-66	0.700460383872566	0.891	0.675	1.37647951498073e-61	ZC3HAV1
1338	Secretory_NS1_Infected_WT_Infected	1.77868337397204e-64	-1.61156103414994	0.932	0.944	3.87290517848672e-60	SCGB1A1
1339	Secretory_NS1_Infected_WT_Infected	5.2242497343517e-62	0.518903731431027	0.794	0.463	1.13752813715774e-57	PLAUR
1340	Secretory_NS1_Infected_WT_Infected	1.34115246851896e-58	0.539969436971367	0.771	0.447	2.92022538495319e-54	BBC3
1341	Secretory_NS1_Infected_WT_Infected	2.11149042359122e-58	0.520696555843133	0.902	0.718	4.59755924832753e-54	TXNIP
1342	Secretory_NS1_Infected_WT_Infected	2.81880051985659e-57	0.527534759965865	0.808	0.538	6.13765625193574e-53	SAMD9L
1343	Secretory_NS1_Infected_WT_Infected	9.59272316203615e-57	0.621133644920012	0.698	0.337	2.08871954130175e-52	IL6
1344	Secretory_NS1_Infected_WT_Infected	1.1320720126102e-55	0.583639917334377	0.898	0.662	2.46497360025745e-51	SAMD9
1345	Secretory_NS1_Infected_WT_Infected	8.1127932071529e-50	0.571521812008959	0.979	0.897	1.76647959292547e-45	IFI27
1346	Secretory_NS1_Infected_WT_Infected	8.1787940170706e-48	-0.613260790347668	0.987	0.985	1.78085060927695e-43	S100P
1347	Secretory_NS1_Infected_WT_Infected	9.04412490192496e-48	0.575489872226543	0.919	0.746	1.96926775614514e-43	SERPINB1
1348	Secretory_NS1_Infected_WT_Infected	3.51793736828877e-45	0.654012738859796	0.838	0.638	7.65995682571197e-41	PPP1R15A
1349	Secretory_NS1_Infected_WT_Infected	1.67224942663336e-41	0.734018016102349	0.238	0.021	3.64115590155148e-37	IFNB1
1350	Secretory_NS1_Infected_WT_Infected	7.47953940430577e-40	0.80570200772063	0.419	0.15	1.62859490989354e-35	IGFBP5
1351	Secretory_NS1_Infected_WT_Infected	3.24757647196576e-28	-0.530070588484884	1	1	7.07127301005825e-24	FTH1
1352	Secretory_NS1_Infected_WT_Infected	1.85090139165621e-17	-0.515288502815612	0.928	0.937	4.03015269019223e-13	VMO1
1353	Secretory_NS1_Infected_WT_Infected	4.66920519841495e-14	-0.529197674613367	0.924	0.935	1.01667273990287e-09	SAA2
1354	Secretory_NS1_Infected_WT_Infected	2.02017928109643e-11	0.53843123307702	0.706	0.591	4.39873836665937e-07	CCL20
1355	Secretory_WT_Bystander_WT_Infected	9.00780210409519e-219	0.88736641995479	1	0.999	1.96135883014569e-214	RPL8
1356	Secretory_WT_Bystander_WT_Infected	9.47737116317829e-217	0.868269793920417	1	0.984	2.06360279707044e-212	RPLP0
1357	Secretory_WT_Bystander_WT_Infected	7.73346537809248e-190	0.649631659047287	1	0.999	1.68388475142586e-185	EEF1A1
1358	Secretory_WT_Bystander_WT_Infected	1.45476636350357e-186	0.639438017945084	1	0.988	3.16760827989268e-182	RPS9
1359	Secretory_WT_Bystander_WT_Infected	4.92926244624785e-185	0.91075022362952	1	0.949	1.07329760504601e-180	RPS26
1360	Secretory_WT_Bystander_WT_Infected	9.16049983377275e-177	0.714508077514126	1	0.999	1.99460723380568e-172	RPL10
1361	Secretory_WT_Bystander_WT_Infected	5.26260308348818e-166	0.716106969253912	0.998	0.914	1.14587919539872e-161	PABPC1
1362	Secretory_WT_Bystander_WT_Infected	9.99453995959791e-166	0.516524304056541	1	1	2.17621113080285e-161	RPL41
1363	Secretory_WT_Bystander_WT_Infected	2.01051402412487e-165	0.536957016683885	1	0.999	4.37769323612949e-161	RPL18
1364	Secretory_WT_Bystander_WT_Infected	3.00079427503682e-165	0.58220469621809	1	1	6.53392945446516e-161	RPS3
1365	Secretory_WT_Bystander_WT_Infected	6.06713971116004e-161	0.54634794350927	1	1	1.32105900070799e-156	RPS5
1366	Secretory_WT_Bystander_WT_Infected	6.53021393809115e-160	0.657078623202216	1	0.999	1.42188878287997e-155	RPL3
1367	Secretory_WT_Bystander_WT_Infected	1.43109453943249e-158	0.581111596299825	1	0.972	3.11606525016031e-154	EEF1D
1368	Secretory_WT_Bystander_WT_Infected	1.48015920267342e-156	0.613560613161095	1	0.991	3.22289864790109e-152	RPL6
1369	Secretory_WT_Bystander_WT_Infected	8.95332805348298e-155	0.552037541124246	1	0.993	1.94949765036539e-150	RPS25
1370	Secretory_WT_Bystander_WT_Infected	8.12715363887129e-152	0.840599696925733	0.999	0.991	1.76960643332784e-147	KRT19
1371	Secretory_WT_Bystander_WT_Infected	6.10959927803884e-151	0.630993608584127	0.999	0.887	1.33030414680018e-146	EEF2
1372	Secretory_WT_Bystander_WT_Infected	1.18471114328271e-149	0.560928255484454	0.999	0.961	2.57959004338378e-145	YBX1
1373	Secretory_WT_Bystander_WT_Infected	1.45497886434861e-145	0.587212467950981	0.985	0.812	3.16807097923266e-141	SLC25A3
1374	Secretory_WT_Bystander_WT_Infected	1.62579666333244e-144	0.662455524006558	1	1	3.54000965474005e-140	RPL7
1375	Secretory_WT_Bystander_WT_Infected	1.02115545148867e-141	0.598538520794137	1	0.998	2.22346388007144e-137	RPSA
1376	Secretory_WT_Bystander_WT_Infected	6.35372889731157e-140	0.573366901620073	0.982	0.703	1.38346093010062e-135	MTDH
1377	Secretory_WT_Bystander_WT_Infected	1.06216590008076e-137	0.725638966160987	0.993	0.808	2.31276003083584e-133	SLC25A5
1378	Secretory_WT_Bystander_WT_Infected	3.52611650789032e-129	0.556607583542759	0.998	0.9	7.67776608428038e-125	RAC1
1379	Secretory_WT_Bystander_WT_Infected	7.67066285722791e-128	0.502185377322582	1	0.997	1.67021013053281e-123	RPL14
1380	Secretory_WT_Bystander_WT_Infected	8.35282149557882e-128	0.540830172670455	1	0.95	1.81874335244733e-123	SLC25A6
1381	Secretory_WT_Bystander_WT_Infected	3.50774857788817e-127	0.524401817321031	0.999	0.994	7.6377717534937e-123	RPL4
1382	Secretory_WT_Bystander_WT_Infected	4.53024905990857e-127	0.526966474144152	1	0.998	9.86416430304492e-123	RPL7A
1383	Secretory_WT_Bystander_WT_Infected	1.17181573784371e-126	0.618756847102758	0.988	0.806	2.5515115875809e-122	ARPC1B
1384	Secretory_WT_Bystander_WT_Infected	1.89024111652629e-126	0.633995248344702	0.989	0.88	4.11581100712435e-122	HNRNPA1
1385	Secretory_WT_Bystander_WT_Infected	1.8790320713403e-124	0.70311238663216	0.978	0.813	4.09140443213638e-120	EIF3E
1386	Secretory_WT_Bystander_WT_Infected	3.73605972567474e-122	0.596115428497924	1	0.97	8.13489644668417e-118	ACTG1
1387	Secretory_WT_Bystander_WT_Infected	1.24890678414959e-121	0.60727088187473	0.988	0.872	2.71936963180731e-117	HSPA8
1388	Secretory_WT_Bystander_WT_Infected	2.67787306706699e-121	0.726580172458397	0.984	0.862	5.83080081623167e-117	S100A14
1389	Secretory_WT_Bystander_WT_Infected	9.4602751555794e-121	0.530441043679305	0.999	0.956	2.05988031237586e-116	ALDOA
1390	Secretory_WT_Bystander_WT_Infected	5.63829698313063e-120	0.595228086501566	0.996	0.92	1.22768278510686e-115	NPM1
1391	Secretory_WT_Bystander_WT_Infected	6.61907928775114e-120	0.538602119366761	0.993	0.872	1.44123832411493e-115	ARPC2
1392	Secretory_WT_Bystander_WT_Infected	1.47696926372082e-114	0.543995073446667	0.968	0.757	3.21595287482571e-110	HSP90AB1
1393	Secretory_WT_Bystander_WT_Infected	3.60138348190906e-114	0.661033530230584	0.922	0.648	7.84165239350879e-110	TKT
1394	Secretory_WT_Bystander_WT_Infected	2.53101657304343e-113	0.525702835391533	0.988	0.835	5.51103548614476e-109	YWHAZ
1395	Secretory_WT_Bystander_WT_Infected	1.98674600138702e-112	0.764822764806228	0.986	0.905	4.32594074342009e-108	GLUL
1396	Secretory_WT_Bystander_WT_Infected	8.11688980148941e-112	0.538325727113404	0.966	0.655	1.7673715853763e-107	GRN
1397	Secretory_WT_Bystander_WT_Infected	1.84956471523288e-111	0.755323570930697	0.984	0.785	4.02724221094806e-107	ALDH1A3
1398	Secretory_WT_Bystander_WT_Infected	7.62316470540614e-109	0.568899102560043	0.988	0.826	1.65986788295513e-104	KRT8
1399	Secretory_WT_Bystander_WT_Infected	7.52152042372084e-105	0.56624859932409	0.989	0.889	1.63773585706098e-100	IGFBP2
1400	Secretory_WT_Bystander_WT_Infected	3.85906659726755e-103	0.511136867020663	0.918	0.595	8.40273160889036e-99	ZNF706
1401	Secretory_WT_Bystander_WT_Infected	5.47151098714468e-102	0.741135918034284	0.874	0.548	1.19136680234088e-97	FAM83A
1402	Secretory_WT_Bystander_WT_Infected	2.01469742925031e-101	0.71501641951024	0.998	0.957	4.38680218244963e-97	HSPB1
1403	Secretory_WT_Bystander_WT_Infected	5.91310650872137e-101	0.593401676712845	0.998	0.97	1.28751981120899e-96	ANXA2
1404	Secretory_WT_Bystander_WT_Infected	5.73665249413599e-100	0.536398960832369	0.9	0.541	1.24909871407317e-95	LAMB3
1405	Secretory_WT_Bystander_WT_Infected	1.24558991743313e-99	0.639079033480482	0.932	0.656	2.71214748621889e-95	MIR4435-2HG
1406	Secretory_WT_Bystander_WT_Infected	1.53088427075058e-99	0.534712951655333	0.913	0.569	3.33334741113232e-95	RHOBTB3
1407	Secretory_WT_Bystander_WT_Infected	2.19799836401939e-99	0.500140128126355	1	1	4.78592163781582e-95	RPS4X
1408	Secretory_WT_Bystander_WT_Infected	1.542807867768e-91	0.572225806692347	0.95	0.718	3.35930985127805e-87	LDHA
1409	Secretory_WT_Bystander_WT_Infected	8.1964207007118e-90	0.5130234920942	0.94	0.712	1.78468864337299e-85	ENO1
1410	Secretory_WT_Bystander_WT_Infected	1.85579073726534e-88	0.636127472345154	0.941	0.758	4.04079875132155e-84	ANXA1
1411	Secretory_WT_Bystander_WT_Infected	3.70202338102264e-84	0.57143730181735	0.963	0.75	8.06078570983869e-80	RAB11FIP1
1412	Secretory_WT_Bystander_WT_Infected	9.22382401614502e-83	0.963021282157686	0.817	0.512	2.00839544127542e-78	CSTA
1413	Secretory_WT_Bystander_WT_Infected	3.30875821872157e-81	0.635745524858276	0.652	0.208	7.20449014544434e-77	XIST
1414	Secretory_WT_Bystander_WT_Infected	4.67391371081669e-78	-0.95539944674276	0.976	1	1.01769797139323e-73	MSMB
1415	Secretory_WT_Bystander_WT_Infected	6.97991735749268e-76	-0.919170586531801	0.977	0.995	1.51980720542046e-71	SCGB3A1
1416	Secretory_WT_Bystander_WT_Infected	2.23231372340519e-74	0.612181966010763	0.987	0.883	4.86063990134246e-70	IGFBP3
1417	Secretory_WT_Bystander_WT_Infected	1.60598904519526e-72	0.545379233016987	0.743	0.407	3.49688054700815e-68	TM4SF1
1418	Secretory_WT_Bystander_WT_Infected	7.49155212949921e-71	0.537386834329312	0.622	0.26	1.63121056067716e-66	SERPINB2
1419	Secretory_WT_Bystander_WT_Infected	7.82605471315613e-69	0.723766231752242	0.728	0.427	1.70404515324262e-64	ADIRF
1420	Secretory_WT_Bystander_WT_Infected	2.11799935410321e-66	-0.613274742971077	0.676	0.906	4.61173179362433e-62	IFIT3
1421	Secretory_WT_Bystander_WT_Infected	1.31723752096769e-63	0.548637648708941	0.869	0.577	2.86815297815505e-59	RDH10
1422	Secretory_WT_Bystander_WT_Infected	5.28342243011637e-63	0.509436541747035	0.86	0.612	1.15041239993354e-58	FDFT1
1423	Secretory_WT_Bystander_WT_Infected	1.80071793963423e-61	0.920241246127563	0.77	0.476	3.92088324175957e-57	KRT6A
1424	Secretory_WT_Bystander_WT_Infected	3.91654148665102e-59	1.09412408131166	0.671	0.384	8.52787743303393e-55	KRT13
1425	Secretory_WT_Bystander_WT_Infected	1.68634649438408e-58	-0.62934953982574	0.579	0.832	3.67185085687189e-54	IFIT2
1426	Secretory_WT_Bystander_WT_Infected	1.4752123005757e-54	-0.507801803628624	0.656	0.897	3.21212726327353e-50	IFI27
1427	Secretory_WT_Bystander_WT_Infected	1.04258118381784e-50	0.691623235817956	0.646	0.358	2.27011626964497e-46	PSCA
1428	Secretory_WT_Bystander_WT_Infected	8.90193873269553e-47	0.541226190006528	0.723	0.485	1.93830813965712e-42	GPX2
1429	Secretory_WT_Bystander_WT_Infected	2.11411955171748e-46	-0.614239723035187	0.763	0.935	4.60328391190965e-42	SAA2
1430	Secretory_WT_Bystander_WT_Infected	2.72727497553965e-43	-1.24876783539964	0.876	0.944	5.93836853174004e-39	SCGB1A1
1431	Secretory_WT_Bystander_WT_Infected	3.79515655034881e-43	0.710242701202608	0.954	0.866	8.26357387272949e-39	AQP3
1432	Secretory_WT_Bystander_WT_Infected	1.18330167743468e-41	-0.66190191745973	0.315	0.552	2.57652107244626e-37	CXCL10
1433	Secretory_WT_Bystander_WT_Infected	4.32593473357035e-38	0.747436051055046	0.575	0.334	9.41929028887608e-34	KRT4
1434	Secretory_WT_Bystander_WT_Infected	2.1212892882894e-37	0.604674080549481	0.749	0.489	4.61889529632134e-33	S100A4
1435	Secretory_WT_Bystander_WT_Infected	1.20335976066119e-31	-0.612235490204956	0.262	0.48	2.62019554286367e-27	TFF3
1436	Secretory_WT_Bystander_WT_Infected	6.95661400650557e-30	0.717028498689516	1	1	1.51473313377652e-25	S100A2
1437	Secretory_WT_Bystander_WT_Infected	8.13485204991771e-22	0.506442413672474	0.539	0.364	1.77128268534908e-17	CYP26A1
